# Supplementary material for: Epigenome-wide meta-analysis of blood DNA methylation in newborns and children identifies numerous loci related to gestational age
Source: Genome Med. 2020 Mar 2;12:25. doi: 10.1186/s13073-020-0716-9 (PMC7050134; doi:10.1186/s13073-020-0716-9)
Supplement: Supplementary file 1 — Table S1. Cohort-specific results from epigenome-wide association analyses of gestational age. Table S2. Normalization technique and phenotype definitions used by each cohort. Table S3. Bonferroni-significant CpGs from the meta-analysis on the association between continuous gestational age (no complications model) and offspring DNA methylation at birth adjusted for estimated cell counts. Table S4. Bonferroni-significant CpGs from the meta-analysis on the association between continuous gestational age (all births model) and offspring DNA methylation at birth adjusted for estimated cell counts. Table S5. Gene regions that had at least three consecutive Bonferroni significant CpG sites from the continuous gestational age analyses (no complications model). Table S6. DMRs (n = 2375) for gestational age in relation to newborn methylation (no complication model) identified by using both comb-p (P < 0.01) and DMRcate (FDR < 0.01) methods. Table S7. DNA methylation analyses in fetal lung tissue using the no complication gestational age three or more consecutive CpG list. Table S8. DNA methylation analyses in fetal brain tissue using the no complication gestational age three or more consecutive CpG list. Table S9. Methylation look-up analyses in older children using the no complication gestational age three or more consecutive CpG list. Table S10. Longitudinal analysis of methylation levels in the INMA and ALSPAC studies using the no complication gestational age three or more consecutive CpG list. Table S11. Gene Ontology (GO) term enrichment analyses for bonferroni-significant CpGs from the meta-analysis (no complications model). Table S12. KEGG pathway analyses for bonferroni-significant CpGs from the meta-analysis (no complications model). Table S13. Gene Ontology (GO) term enrichment analyses for three or more CpGs being localized to the same gene. Table S14. KEGG pathway analyses for stable and dynamic CpGs. Table S15. Correlation between methylation and gene expression [file 13073_2020_716_MOESM1_ESM.xlsx]

## Sheet: Contents
Supplementary Tables
Table S1. Normalisation technique and phenotype definitions used by each cohort.
Table S2. Cohort-specific results from epigenome-wide association analyses of gestational age.
Table S3. Bonferroni-significant CpGs from the meta-analysis on the association between continuous gestational age (no complications model) and offspring DNA methylation at birth adjusted for estimated cell counts
Table S4. Bonferroni-significant CpGs from the meta-analysis on the association between continuous gestational age (all births model) and offspring DNA methylation at birth adjusted for estimated cell counts.
Table S5. Gene regions that had at least three consecutive Bonferroni significant CpG sites from the countinous gestational age analyses (no complications model).
Table S6. DMRs (n = 2,375) for gestational age in relation to newborn methylation (no complication model) identified by using both comb-p (P < 0.01) and DMRcate (FDR < 0.01) methods.
Table S7. DNA methylation analyses in fetal lung tissue using the no complication gestational age three or more consecutive CpG list.
Table S8. DNA methylation analyses in fetal brain tissue using the no complication gestational age three or more consecutive CpG list.
Table S9. Methylation look-up analyses in older children using the no complication gestational age three or more consecutive CpG list.
Table S10. Longitudinal analysis of methylation levels in the INMA and ALSPAC studies using the no complication gestational age three or more consecutive CpG list.
Table S11. Gene Ontology (GO) term enrichment analyses for bonferroni-significant CpGs from the meta-analysis (no complications model).
Table S12. KEGG pathway analyses for bonferroni-significant CpGs from the meta-analysis (no complications model).
Table S13. Gene Ontology (GO) term enrichment analyses for three or more CpGs being localized to the same gene.
Table S14. KEGG pathway analyses for stable and dynamic CpGs.
Table S15. Correlation between methylation and gene expression levels in cord blood (cis-effects).
Table S16. The replication of bonferroni-significant CpGs from the meta-analysis (no complications model) in previous publication.

## Sheet: Table S1
Table S1. Summary of normalisation technique and phenotype definitions used by each cohort.
Cohort	Normalisation method	Batch adjustment	Sex	Maternal smoking	Maternal age at delivery	Maternal socioeconomic status	Parity	Additional covariates included in all models	Birth weight in grams	Mode of delivery	Childhood/adolescence Age
ALSPAC	Subset quantile normalization (Touleimat & Tost)	First 10 surrogate variables	2 categories; male/female	3 categories; none in pregnancy/early pregnancy/throughout pregnancy	Continuous	2 categories; high school graduation or less/at least some post-high school education	0 or >=1	None	Continuous	4 categories; vaginal delivery spontaneous/aginal delivery induced/cesarean section delivery, elective/cesarean section, urgent	Continuous
BAMSE	DASEN	ComBat at 16 year and PCA at 4 year data set.	2 categories; male/female	2 categories; none in pregnancy/any in pregnancy	Continuous	3 categories; blue collar/white collar/unemployed or students	0 or >=1	None	Continuous	4 categories; vaginal delivery spontaneous/aginal delivery induced/cesarean section delivery, elective/cesarean section, urgent	Continuous
BAMSE_EPIGENE	DASEN	Bisulfite treatemt day	2 categories; male/female	2 categories; none in pregnancy/any in pregnancy	Continuous	3 categories; blue collar/white collar/unemployed or students	0 or >=1	Case/control status	Continuous	4 categories; vaginal delivery spontaneous/aginal delivery induced/cesarean section delivery, elective/cesarean section, urgent	Continuous
CBC_Hispanic	BMIQ	Beadchip ID	2 categories; male/female	2 categories; none in pregnancy/any in pregnancy	Continuous	3 categories; annual household income <=$44,999/<=$74,999/>=$75,000	0 or >=1	None	Continuous	2 categories; vaginal delivery/cesarean section delivery
CBC_Caucasian	BMIQ	Beadchip ID	2 categories; male/female	2 categories; none in pregnancy/any in pregnancy	Continuous	3 categories; annual household income <=$44,999/<=$74,999/>=$75,000	0 or >=1	None	Continuous	2 categories; vaginal delivery/cesarean section delivery
CHAMACOS	ASMN, BMIQ	Plate	2 categories; male/female	3 categories; none in pregnancy/early pregnancy/throughout pregnancy	Continuous	3 categories; <= 6th grade/>6th grade<high school/high school	0 or >=1	None	Continuous	3 categories; vaginal delivery spontaneous/aginal delivery induced/cesarean section, urgent
CHS	Quantile normalization	BeadChip plate number	2 categories; male/female	2 categories; none in pregnancy/any in pregnancy	Continuous	3 categories; maternal education <= grade 12/some college or technical school/completed 4 years of college orsome graduate training	0 or >=1	First PC for ancestry	Continuous	3 categories; vaginal delivery-spontaneous/vaginal delivery-induced/cesarean section delivery
EDEN	DASEN	PCA (negative control)	2 categories; male/female	2 categories; none in pregnancy/any in pregnancy	Continuous	3 categories; low/medium/high income	0 or >=1	None	Continuous	4 categories; vaginal delivery spontaneous/aginal delivery induced/cesarean section delivery, elective/cesarean section, urgent	Continuous
EXPOsOMICS (Envirogen)	FUN NORM	SVA	2 categories; male/female	2 categories; none in pregnancy/any in pregnancy	Continuous	3 categories; primary school/ secondary school/ and university degree or higher	0 or >=1	None	Continuous	2 categories; vaginal delivery/cesarean section delivery
EXPOsOMICS (Piccoli Piu)	FUN NORM	SVA	2 categories; male/female	2 categories; none in pregnancy/any in pregnancy	Continuous	3 categories; primary school/ secondary school/ and university degree or higher	0 or >=1	None	Continuous	2 categories; vaginal delivery/cesarean section delivery
EXPOsOMICS (RHEA)	FUN NORM	SVA	2 categories; male/female	2 categories; none in pregnancy/any in pregnancy	Continuous	3 categories; primary school/ secondary school/ and university degree or higher	0 or >=1	None	Continuous	2 categories; vaginal delivery/cesarean section delivery
GECKO	SWAN	Plate	2 categories; male/female	3 categories; none in pregnancy/early pregnancy/throughout pregnancy	Continuous	2 categories; university/no university	0 or >=1	None	Continuous	All of them are vaginal delivery spontaneous
GEN3G	DASEN	Plate	2 categories; male/female	3 categories; none in pregnancy/early pregnancy/throughout pregnancy	Continuous	No adjustment	0 or >=1	None	Continuous	3 categories; vaginal delivery spontaneous/vaginal delivery induced/cesarean section
GENERATION R	DASEN	Plate	2 categories; male/female	3 categories; none in pregnancy/early pregnancy/throughout pregnancy	Continuous	2 categories; high school/no high school graduation	0 or >=1	None	Continuous	4 categories; vaginal delivery spontaneous/aginal delivery induced/cesarean section delivery, elective/cesarean section, urgent
GOYA	Functional normalization	First 10 surrogate variables	2 categories; male/female	2 categories; none in pregnancy/any in pregnancy	Continuous	3 categories; unskilled or public service/skilled manual or work requiring short training/manager or work requring long education	0 or >=1	None	Continuous	None
INMA	FUN NORM	ComBat	2 categories; male/female	3 categories; none in pregnancy/early pregnancy/throughout pregnancy	Continuous	3 categories; : low (levels V/VI semi-skilled/unskilled occupations)/ medium (levels III/IV skilled manual/non-manual)/high (managers/technicians)	0 or >=1	Case/Control status	Continuous	4 categories; vaginal delivery spontaneous/vaginal delivery induced/cesarean section delivery, elective/cesarean section, urgent	Continuous
IOW (1st generation)	CPACOR	ComBat	2 categories; male/female	2 categories; none in pregnancy/any in pregnancy	Continuous	5 categories; Very low income/ Low income/Low mid income/Mid income/High income	0 or >=1	None	Continuous	2 categories; vaginal delivery/cesarean section delivery	Continuous
IOW (2rd generation)	CPACOR	ComBat	2 categories; male/female	2 categories; none in pregnancy/any in pregnancy	Continuous	5 categories; left before GCSE/Completed at 16/Completed at 18/College course/University Degree	0 or >=1	None	Continuous	2 categories; vaginal delivery/cesarean section delivery
MOBA1	BMIQ	ComBat	2 categories; male/female	3 categories; none in pregnancy/early pregnancy/throughout pregnancy	Continuous	4 categories; <high school/high school/college/college for 4+ years	0 or >=1	Asthma case/control at age 3	Continuous	4 categories; vaginal delivery spontaneous/aginal delivery induced/cesarean section delivery, elective/cesarean section, urgent
MOBA2	BMIQ	ComBat	2 categories; male/female	3 categories; none in pregnancy/early pregnancy/throughout pregnancy	Continuous	4 categories; <high school/high school/college/college for 4+ years	0 or >=1	Asthma case/control and and folate use at age 7	Continuous	4 categories; vaginal delivery spontaneous/aginal delivery induced/cesarean section delivery, elective/cesarean section, urgent
MOBA3	FUN NORM	SVA	2 categories; male/female	3 categories; none in pregnancy/early pregnancy/throughout pregnancy	Continuous	4 categories; <high school/high school/college/college for 4+ years	0 or >=1	Nested case/control study for childhood cancers	Continuous	3 categories; vaginal delivery spontaneous/vaginal delivery induced/cesarean section
NFBC86	FUN NORM	10 PCs of the Illumina 450K array control probes	2 categories; male/female	3 categories; none in pregnancy/early pregnancy/throughout pregnancy	Continuous	3 categories; age left education <16/17-19/and 20+	0 or >=1	None	Continuous	3 categories; vaginal delivery spontaneous/vaginal delivery induced/cesarean section	Continuous
PREDO	FUN NORM	ComBat	2 categories; male/female	3 categories; none in pregnancy/early pregnancy/throughout pregnancy	Continuous	4 categories; <high school/high school/college/college for 4+ years	0 or >=1	First 2 PCs for ancestry from GWAS	Continuous	4 categories; vaginal delivery spontaneous/aginal delivery induced/cesarean section delivery, elective/cesarean section, urgent
PIAMA	DASEN	PCA (negative control)	2 categories; male/female	3 categories; no smoking in pregnancy/smoking but stopped in the first 16 weeks/smoking for longer than 16 weeks	Continuous	3 categories; low education/intermediate education/high education	0 or >=1	None	Continuous	2 categories; vaginal delivery/cesarean section delivery	Continuous
Project VIVA	BMIQ	ComBat	2 categories; male/female	2 categories; none in pregnancy/any in pregnancy	Continuous	2 categories; high school graduation or less/at least some post-high school education	0 or >=1	None	Continuous	3 categories; vaginal delivery spontaneous/vaginal delivery induced/cesarean section	Continuous
RAINE	BMIQ	Plate, Well No, Pool ID	2 categories; male/female	3 categories; none in pregnancy/early pregnancy/throughout pregnancy	Continuous	6 categories: <$7K, $7K-11.99K, $12K to $23.99K, $24K to $35K, >$36K, Unknown	0 or >=1	First 5 PC for ancestry from GWAS	Continuous	2 categories; vaginal delivery/cesarean section delivery	Continuous

## Sheet: Table S2
Table S2. Cohort-specific results from epigenome-wide association analyses of gestational age.
					After exclusion of mothers experienced pregnancy complications and those in whom labour was induced or who were delivered by Caesarian section
Study population	Cohort	N Total	N Preterm	LAMBDA (continuous GA with cell type)	N Total	N Preterm		LAMBDA (continuous GA without cell type )	Bonferroni HITS (continuous GA without cell type)	LAMBDA (continuous GA with cell type )	Bonferroni HITS (continuous GA with cell type)	N Total	LAMBDA	Bonferroni HITS (Term with cell type)
							Total n probs						(Term with cell type)
Newborn	ALSPAC	423	15	1.11	249	10	468622	1.32	73	1.23	47	239	1.13	21
Newborn	CBC (Hispanic)	161	15	1.08	128	10	473623	1.13	31	1.19	36	118	0.92	3
Newborn	CBC (Caucasian)	175	20	1.23	132	11	473632	1.04	5	1.12	6	121	1.3	22
Newborn	CHAMACOS	372	26	1.33	110	11	420062	1.48	3	1.38	4	99	1.15	6
Newborn	CHS	228	11	1.08	120	7	384285	1.24	13	1.02	6	113	1	4
Newborn	EDEN	150	5	1.18	100	2	436792	1.09	6	1.01	10	98	1.03	11
Newborn	EXPOSOMICS( Environage + PiccoliPlus + RHEA )	376	28	1.21	252	17	436306	1.83	689	1.15	203	235	1.09	28
Newborn	GECKO	204	0	0.99	n/a	n/a	n/a	n/a	n/a	n/a	n/a	n/a	n/a	n/a
Newborn	GENERATION R	763	22	1.36	486	22	425864	1.43	330	1.07	440	464	1.42	281
Newborn	GEN3G	167	2	1.06	n/a	n/a	n/a	n/a	n/a	n/a	n/a	83	1.27	41
Newborn	GOYA	497	11	1.29	n/a	n/a	n/a	n/a	n/a	n/a	n/a	n/a	n/a	n/a
Newborn	INMA	370	12	1.3	134	2	465930	1.23	20	1.25	25	132	1.1	20
Newborn	IOW F2	121	7	0.96	93	2	389828	0.99	26	0.99	30	91	0.99	12
Newborn	MoBa1	964	36	1.93	749	18	473844	1.9	1191	1.9	1593	731	1.59	896
Newborn	MoBa2	609	28	1.95	460	15	473748	1.25	192	1.23	291	445	1.38	287
Newborn	MoBa3	213	5	1.31	177	3	459782	1.23	78	1.13	39	174	1.14	29
Newborn	PREDO	775	33	1.05	308	5	428517	0.87	15	1.11	5	303	1.49	7
Newborn	Project Viva	317	10	1.01	150	3	467464	1.28	34	1.25	42	147	1.01	35
Newborn	FE Meta-analysis	6885	286	2.63	3648	138	473864	1.81	10972	2.25	9519	3593	1.94	6340
Newborn	RE Meta-analysis	6885	286	2.14	3648	138	473864	1.4	6645	1.74	6552	3593	1.57	4165
Early childhood	BAMSE	198	20	1.04	145	10	439305	0.88	0	1.02	6	135	1.04	0
Early childhood	EDEN	130	4	0.93	89	2	435684	1.01	3	0.96	5	87	0.91	7
Early childhood	INMA	191	6	1.83	71	1	465930	1.19	94	1.29	58	70	1.1	30
Early childhood	PIAMA	217	9	1.03	148	4	439301	0.91	1	0.91	2	144	0.95	2
Early childhood	FE Meta-analysis	736	39	1.15	453	17	439306	0.96	2	1.06	1	436	1.05	3
School age	ALSPAC	461	18	0.96	273	12	471078	0.99	0	1	0	261	1.01	0
School age	BAMSE	207	20	1.28	141	10	439306	1.09	7	1.17	14	131	1.06	2
School age	BAMSE EpiGene	302	16	1.02	232	8	438674	1.09	3	1.14	3	224	1.12	3
School age	PIAMA	199	8	1.04	134	3	439304	1.11	1	0.9	0	131	0.96	3
School age	Project Viva	276	9	0.8	119	2	467394	0.93	5	1.02	3	117	0.84	3
School age	FE Meta-analysis	1445	71	1	899	35	471472	0.99	0	1.11	1	864	1	0
Adolescence	ALSPAC	457	19	1.03	272	13	470334	0.95	0	1.17	2	259	1.08	0
Adolescence	BAMSE	212	15	1.09	159	7	437853	0.79	1	1.01	3	152	0.99	1
Adolescence	IOW F1	102	3	1.09	97	2	431018	1.19	14	1.09	6	95	1.09	6
Adolescence	NFBC86	494	12	1.24	287	9	456833	2.05	4	1.79	4	278	1.16	0
Adolescence	RAINE	669	41	0.79	314	9	462927	1.13	0	1.15	0	305	0.88	0
Adolescence	FE Meta-analysis	1934	90	1	1129	40	471895	0.96	0	1.2	1	1089	1.08	0

## Sheet: Table S3
Table S3. Bonferroni-significant CpGs from the meta-analysis on the association between continuous gestational age (no complications model) and offspring DNA methylation at birth adjusted for estimated cell counts.
CpGID	Chromosome	Genomic coordinates	Gene (Illumina annotation)	Relation to Island	Distance to Nearest gene	UCSC_KnownGene	Coefficient FE	SE FE	PVALUE FE	Coefficient RE	SE RE	PVALUE RE	I_SQUARE	Q	PVALUE_Q	TAU_SQUARE	PVALUE FE / PVALUE RE (I_SQUARE> 50)	Direction of effect in each cohort	I_SQUARE> 50	Three or more consecutive CpG sites
cg16103712	8	99023869	MATN2	OpenSea	7355	MATN2	-0.00304329	0.000125797	2.70052e-129	-0.00291708	0.00019197	3.78764e-52	48.671	27.275	0.0177277	2.38676e-07	2.70052e-129	---------------	no	no
cg04685228	5	172462626	NA	OpenSea	726	ATP6V0E1	-0.00283872	0.000128107	8.54926e-109	-0.00277797	0.000179044	2.72402e-54	37.0101	20.6382	0.0803995	1.4537e-07	8.54926e-109	------?--------	no	no
cg04276536	16	57567813	CCDC102A	N_Shelf	0	CCDC102A	-0.00121699	5.92836e-05	1.20408e-93	-0.0011588	8.89331e-05	8.2614e-39	44.8732	23.582	0.0352002	4.29924e-08	1.20408e-93	------?--------	no	yes
cg19744173	2	112913178	FBLN7	N_Shelf	0	FBLN7	-0.00155704	7.65235e-05	4.90914e-92	-0.00152803	0.000107794	1.29979e-45	40.915	23.6947	0.0498638	6.40066e-08	4.90914e-92	---------------	no	no
cg27518892	16	57566936	CCDC102A	N_Shelf	0	CCDC102A	-0.00177466	8.84139e-05	1.29232e-89	-0.00171539	0.000124464	3.25973e-43	41.0314	23.7415	0.0492247	8.57741e-08	1.29232e-89	---------------	no	yes
cg13924996	11	67053829	ADRBK1	S_Shore	0	ADRBK1	-0.00158536	7.93562e-05	8.59208e-89	-0.00158532	0.00011601	1.635e-42	41.9656	22.4005	0.0494582	6.86262e-08	8.59208e-89	------?--------	no	yes
cg04494800	6	149775853	ZC3H12D	N_Shore	1923	ZC3H12D	-0.00157994	8.23332e-05	4.52322e-82	-0.00154849	9.97287e-05	2.27569e-54	23.1992	16.9269	0.202667	3.02948e-08	4.52322e-82	------?--------	no	no
cg27295118	14	22902226	NA	OpenSea	-500	AK125397	-0.00241955	0.000126421	1.20064e-81	-0.00237434	0.000186551	4.1564e-37	46.0285	24.0868	0.0303411	2.00989e-07	1.20064e-81	------?--------	no	no
cg26433582	11	68848232	TPCN2	N_Shore	917	TPCN2	-0.00185063	9.6719e-05	1.31307e-81	-0.00182494	0.000118514	1.67492e-53	24.372	17.1894	0.19079	4.46918e-08	1.31307e-81	------?--------	no	no
cg18183624	17	47076904	IGF2BP1	S_Shore	0	IGF2BP1	0.00277406	0.000146649	8.35738e-80	0.00289889	0.000231365	5.14722e-36	49.8155	27.8971	0.014682	3.46578e-07	8.35738e-80	+++++++++++++++	no	yes
cg19913563	6	30720261	NA	OpenSea	-7934	IER3	-0.00212398	0.000112383	1.15359e-79	-0.00211294	0.000130568	6.68903e-59	18.165	14.6636	0.260348	3.85646e-08	1.15359e-79	------?-----?--	no	no
cg20068209	6	75988568	TMEM30A	OpenSea	0	TMEM30A	-0.00222402	0.000117962	2.74089e-79	-0.00219664	0.000153312	1.46513e-46	31.8557	17.6097	0.128066	8.94434e-08	2.74089e-79	-----??--------	no	no
cg23062810	7	73720808	CLIP2	Island	0	CLIP2	-0.00188573	0.00010093	6.73234e-78	-0.00183465	0.000137525	1.34576e-40	37.344	20.7482	0.07806	8.94724e-08	6.73234e-78	------?--------	no	yes
cg16356456	7	73720870	CLIP2	Island	0	CLIP2	-0.00179464	9.66526e-05	5.84196e-77	-0.00174689	0.000131372	2.40072e-40	37.3038	20.7349	0.0783397	8.18055e-08	5.84196e-77	------?--------	no	yes
cg12758082	13	113407769	ATP11A	N_Shelf	-755	AX748036	-0.00123313	6.68699e-05	6.18482e-76	-0.00117832	0.00010338	4.28032e-30	49.5216	25.7536	0.0183427	6.49264e-08	6.18482e-76	-----?---------	no	no
cg03940776	6	158490013	SYNJ2	OpenSea	-1146	SYNJ2	-0.00134568	7.32955e-05	2.7616e-75	-0.00132666	0.000107886	9.41809e-35	44.6633	25.2997	0.0317218	6.91322e-08	2.7616e-75	---------------	no	no
cg06870470	19	11315767	DOCK6	N_Shelf	0	DOCK6	-0.00192137	0.000106415	7.14112e-73	-0.00190966	0.000125569	3.12734e-52	21.742	17.8895	0.211858	4.89238e-08	7.14112e-73	-------------+-	no	no
cg07338715	2	109649281	NA	S_Shore	-43453	EDAR	-0.00148848	8.31061e-05	9.75065e-72	-0.0014509	0.00012493	3.51228e-31	49.0284	25.5044	0.0198	9.70073e-08	9.75065e-72	------?--------	no	no
cg27448161	12	53472792	SPRYD3	N_Shore	412	SPRYD3	-0.00107973	6.05179e-05	3.3598e-71	-0.0010462	8.71986e-05	3.64453e-33	43.7076	24.8702	0.0358711	4.44981e-08	3.3598e-71	---------------	no	no
cg03747456	12	52586127	KRT80	OpenSea	-343	KRT80	-0.00128819	7.28342e-05	5.32225e-70	-0.00127987	9.20382e-05	5.83586e-44	29.2006	18.3617	0.144261	3.20683e-08	5.32225e-70	------?--------	no	no
cg08726900	16	89550474	ANKRD11	OpenSea	0	ANKRD11	-0.00230291	0.00013106	4.0752e-69	-0.00228883	0.000159651	1.29459e-46	23.4996	18.3006	0.193433	8.32305e-08	4.0752e-69	---------------	no	no
cg21132686	20	22795774	NA	OpenSea	-130260	AK055550	-0.00140416	8.0445e-05	3.15617e-68	-0.00133739	0.000119177	3.1834e-29	43.4293	24.7478	0.0371403	8.05218e-08	3.15617e-68	---------------	no	no
cg04272820	17	38228538	THRA	OpenSea	0	THRA	-0.0013079	7.51151e-05	6.6985e-68	-0.0013079	7.51151e-05	6.6985e-68	0	10.3616	0.664127	0	6.6985e-68	------?--------	no	no
cg23009780	2	96774492	NA	OpenSea	4130	ADRA2B	0.00138689	7.97035e-05	8.15826e-68	0.00140792	0.000103297	2.66145e-42	31.0786	18.8621	0.127442	4.23007e-08	8.15826e-68	++++++?++++++++	no	no
cg11436362	11	67053929	ADRBK1	S_Shore	0	ADRBK1	-0.00163241	9.40141e-05	1.56126e-67	-0.001574	0.000143534	5.56347e-28	47.9727	24.9869	0.0231754	1.21225e-07	1.56126e-67	------?------+-	no	yes
cg10535320	17	61908869	PSMC5	S_Shelf	0	PSMC5	-0.00107763	6.21364e-05	2.23034e-67	-0.00106423	8.71652e-05	2.77103e-34	40.1212	23.3806	0.0543524	4.11157e-08	2.23034e-67	---------------	no	no
cg03047995	14	24601588	FITM1	Island	-470	FITM1	-0.00164333	9.54495e-05	1.98959e-66	-0.00159029	0.000119567	2.30155e-40	28.6732	19.628	0.142314	5.7441e-08	1.98959e-66	---------------	no	yes
cg27565899	1	110166664	AMPD2	S_Shelf	11	AMPD2	-0.00111981	6.52094e-05	4.26365e-66	-0.00111981	6.52094e-05	4.26365e-66	0	12.5937	0.558734	0	4.26365e-66	---------------	no	yes
cg27106909	16	30106897	YPEL3	N_Shore	624	YPEL3	-0.00122194	7.11575e-05	4.28283e-66	-0.00114995	0.000102907	5.42436e-29	44.7385	25.3341	0.0314089	6.47742e-08	4.28283e-66	---------------	no	yes
cg07738730	17	47077165	IGF2BP1	S_Shore	0	IGF2BP1	0.00217334	0.000127382	2.86858e-65	0.00219964	0.000173939	1.17627e-36	34.8947	21.5036	0.0894054	1.40859e-07	2.86858e-65	+++++++++++++-+	no	yes
cg27281690	2	7171963	RNF144A	N_Shore	0	RNF144A	-0.00111839	6.55852e-05	3.35367e-65	-0.00111587	8.55547e-05	6.98976e-39	29.4685	18.4315	0.141813	2.71152e-08	3.35367e-65	-----?---------	no	yes
cg19136673	6	32813337	PSMB8	S_Shore	0	TAP1	-0.00127474	7.6359e-05	1.4498e-62	-0.00126471	8.8487e-05	2.43489e-46	18.0696	14.6466	0.261336	1.76301e-08	1.4498e-62	------?-----?--	no	no
cg26677004	1	179787968	NA	OpenSea	2635	FAM163A	0.00119261	7.19798e-05	1.17346e-61	0.00119284	9.62344e-05	2.77595e-35	35.6455	21.7545	0.0838011	4.51444e-08	1.17346e-61	+++++++++++++-+	no	no
cg15131146	1	26101755	MAN1C1	S_Shelf	0	MAN1C1	-0.000983831	5.94714e-05	1.80067e-61	-0.000921617	8.62574e-05	1.20288e-26	46.3598	26.0998	0.0251407	4.75206e-08	1.80067e-61	---------------	no	yes
cg20076442	8	72745197	NA	OpenSea	8579	MSC	-0.00176766	0.000106941	2.26003e-61	-0.00173966	0.000138469	3.34715e-36	34.0665	19.7168	0.1025	8.56363e-08	2.26003e-61	------?--------	no	no
cg19265300	15	69702702	NA	N_Shelf	2726	PAQR5	-0.00149983	9.07701e-05	2.49147e-61	-0.00150511	0.000102625	1.06081e-48	14.2852	12.8333	0.304363	1.75856e-08	2.49147e-61	-----??------?-	no	no
cg04730825	16	16116191	ABCC1	OpenSea	0	ABCC1	-0.00142001	8.71006e-05	9.38849e-60	-0.00137308	0.000117387	1.32018e-31	34.7831	19.9335	0.0968813	6.03721e-08	9.38849e-60	------?--------	no	no
cg05820066	16	75145843	LDHD	N_Shelf	0	LDHD	-0.00126121	7.78843e-05	5.61154e-59	-0.00126121	7.78843e-05	5.61154e-59	0	11.9947	0.606725	0	5.61154e-59	---------------	no	yes
cg02017450	10	10631670	NA	OpenSea	194731	SFTA1P	-0.00262908	0.000163201	2.18808e-58	-0.00261429	0.000193316	1.13818e-41	17.4482	15.7477	0.263023	8.56683e-08	2.18808e-58	------?--------	no	no
cg26916780	15	64889554	ZNF609	OpenSea	0	ZNF609	-0.00129995	8.08952e-05	4.17451e-58	-0.00129788	8.82151e-05	5.34323e-49	10.3941	14.508	0.339067	1.11666e-08	4.17451e-58	------?--------	no	no
cg05581878	3	159886981	NA	OpenSea	0	AK097161	-0.00128968	8.11451e-05	7.02597e-57	-0.00127449	0.00010168	4.84362e-36	29.0111	18.3127	0.146002	3.92827e-08	7.02597e-57	------?--------	no	no
cg19439123	17	17687621	RAI1	S_Shore	0	RAI1	-0.00204602	0.000128844	8.74839e-57	-0.00199759	0.000195787	1.92506e-24	49.3479	27.6395	0.0158786	2.54153e-07	8.74839e-57	---------------	no	no
cg01076459	17	2908230	RAP1GAP2	OpenSea	0	RAP1GAP2	-0.00127802	8.06263e-05	1.38062e-56	-0.00120237	0.000118741	4.23989e-24	46.3602	22.3715	0.0335615	7.74172e-08	1.38062e-56	-----??--------	no	yes
cg07807026	12	2041581	NA	OpenSea	0	LOC100271702	-0.0011281	7.145e-05	3.72186e-56	-0.00111539	8.8072e-05	9.29435e-37	22.9599	16.8743	0.205113	2.28556e-08	3.72186e-56	------?--------	no	no
cg12697139	1	209571889	NA	OpenSea	-30278	MIR205HG	-0.00197269	0.000125047	4.58326e-56	-0.00187418	0.000180694	3.32184e-25	43.2723	22.9165	0.0426895	1.76886e-07	4.58326e-56	------?------+-	no	no
cg13492133	1	183516266	SMG7	OpenSea	794	SMG7	0.00168147	0.000107051	1.34994e-55	0.00167283	0.000135149	3.45021e-35	29.8433	19.9553	0.131556	7.59693e-08	1.34994e-55	+++++++++++++-+	no	no
cg24166457	19	45590882	GEMIN7	N_Shelf	-2490	GEMIN7	-0.00206438	0.000131519	1.59776e-55	-0.00201554	0.000189784	2.40075e-26	41.6389	22.2751	0.0512431	1.84283e-07	1.59776e-55	-----?---------	no	no
cg21374307	3	159547539	SCHIP1	OpenSea	-10110	SCHIP1	-0.00179522	0.000115235	1.01601e-54	-0.00182445	0.000125913	1.40597e-47	9.51512	13.2619	0.350297	1.9563e-08	1.01601e-54	-----?-------?-	no	no
cg25362050	17	38470900	RARA	N_Shelf	-3572	RARA	-0.000849541	5.46325e-05	1.5888e-54	-0.000839854	6.03638e-05	5.26598e-44	13.3722	16.1611	0.303635	7.15851e-09	1.5888e-54	---------------	no	no
cg19115490	6	37483925	NA	OpenSea	-16225	CCDC167	-0.00102811	6.61436e-05	1.75634e-54	-0.000970273	8.99744e-05	4.10248e-27	35.3173	21.6441	0.0862283	3.89712e-08	1.75634e-54	---------------	no	no
cg07788865	10	30101042	NA	OpenSea	-75178	SVIL	-0.00105342	6.7804e-05	1.97044e-54	-0.00102171	8.66283e-05	4.18338e-32	27.0771	17.827	0.164198	2.58571e-08	1.97044e-54	------?--------	no	no
cg24024661	19	1074425	HMHA1	N_Shore	-3016	HMHA1	-0.00154958	9.98087e-05	2.33295e-54	-0.00157569	0.000140633	3.88611e-29	39.6506	21.5412	0.0628907	9.77855e-08	2.33295e-54	------?--------	no	yes
cg20924136	2	230808359	FBXO36	OpenSea	0	FBXO36	-0.00101384	6.55989e-05	6.97506e-54	-0.00097277	9.36701e-05	2.89983e-25	43.0455	24.581	0.0389359	5.0804e-08	6.97506e-54	---------------	no	no
cg22608507	12	123379308	VPS37B	N_Shore	1404	VPS37B	-0.00117921	7.63495e-05	8.16645e-54	-0.00114442	9.28645e-05	6.76212e-35	21.6343	17.8649	0.213001	2.57851e-08	8.16645e-54	---------------	no	no
cg27184903	15	29285727	APBA2	OpenSea	0	APBA2	0.00140127	9.13734e-05	4.42097e-53	0.00145744	0.000137104	2.15791e-26	44.846	25.3835	0.0309651	1.0987e-07	4.42097e-53	+++++++++++++-+	no	no
cg23169111	20	3065582	AVP	S_Shore	-212	AVP	-0.00090363	5.9023e-05	6.57707e-53	-0.000882385	7.73004e-05	3.5187e-30	33.1344	19.442	0.110024	2.54096e-08	6.57707e-53	------?--------	no	yes
cg23523668	11	65194989	NA	S_Shelf	0	NEAT1	-0.00134571	8.84476e-05	2.82083e-52	-0.00134571	8.84476e-05	2.82083e-52	0	10.8454	0.54221	0	2.82083e-52	------?------?-	no	yes
cg24924577	15	90735148	SEMA4B	OpenSea	0	SEMA4B	-0.00143151	9.41106e-05	2.99047e-52	-0.00142206	0.000117359	8.56092e-34	29.0842	19.7417	0.138497	5.61659e-08	2.99047e-52	---------------	no	no
cg04952324	7	73727108	CLIP2	OpenSea	0	CLIP2	-0.001167	7.69361e-05	5.72444e-52	-0.00113492	0.000115222	6.86357e-23	44.3016	23.34	0.0377725	7.16655e-08	5.72444e-52	------?------+-	no	no
cg01787084	16	87371097	FBXO31	S_Shelf	0	FBXO31	-0.00199736	0.000132057	1.10786e-51	-0.0019504	0.000166606	1.17872e-31	25.8252	17.5262	0.176353	9.16688e-08	1.10786e-51	-----?---------	no	no
cg06518251	11	67776030	ALDH3B1	OpenSea	-17	ALDH3B1	-0.00095801	6.36216e-05	3.06223e-51	-0.000918906	8.59389e-05	1.1029e-26	36.0925	20.3419	0.0870068	3.38166e-08	3.06223e-51	------?--------	no	yes
cg13932501	9	94060853	AUH	OpenSea	0	AUH	-0.0015168	0.000100786	3.46714e-51	-0.0015205	0.00011796	5.13111e-38	17.4077	16.9507	0.258813	3.44602e-08	3.46714e-51	---------------	no	no
cg14258501	6	31680228	LY6G6E	OpenSea	-111	LY6G6E	-0.00138707	9.22757e-05	4.54876e-51	-0.0013335	0.000118103	1.45301e-29	29.4473	17.0086	0.149276	4.92644e-08	4.54876e-51	------?-----?--	no	yes
cg16597079	6	42385637	TRERF1	OpenSea	0	TRERF1	-0.0010077	6.71022e-05	5.64651e-51	-0.0010077	6.71022e-05	5.64651e-51	0	6.00798	0.945862	0	5.64651e-51	------?------+-	no	no
cg04878826	1	117398001	NA	OpenSea	-54687	PTGFRN	-0.00113942	7.58927e-05	5.98423e-51	-0.00115961	0.0001	4.31165e-31	33.593	19.5763	0.106291	4.27714e-08	5.98423e-51	------?--------	no	no
cg08783253	17	40996565	AOC2	OpenSea	-43	AOC2	-0.00119699	7.98438e-05	8.31915e-51	-0.00117571	9.51694e-05	4.64235e-35	21.5422	16.5694	0.219742	2.5705e-08	8.31915e-51	------?--------	no	no
cg15961007	6	153023279	MYCT1	OpenSea	0	MYCT1	-0.00136194	9.10087e-05	1.24449e-50	-0.00136194	9.10087e-05	1.24449e-50	0	10.8413	0.62411	0	1.24449e-50	------?--------	no	no
cg11934771	6	31021796	HCG22	OpenSea	-187	HCG22	-0.00129453	8.65863e-05	1.5391e-50	-0.00123888	0.000132915	1.15468e-20	48.7169	23.3995	0.0245192	9.90659e-08	1.5391e-50	----?-------?--	no	yes
cg03930153	3	176868896	TBL1XR1	OpenSea	0	TBL1XR1	-0.00224224	0.000150245	2.30281e-50	-0.00225422	0.000230376	1.30633e-22	49.3202	21.7049	0.0267617	2.80815e-07	2.30281e-50	----???--------	no	no
cg13607248	3	183874556	DVL3	S_Shore	-6	DVL3	-0.0017844	0.000120023	5.38899e-50	-0.00176519	0.000155151	5.4286e-30	30.4709	20.1354	0.125929	9.98016e-08	5.38899e-50	---------------	no	no
cg04999352	11	63304614	RARRES3	OpenSea	342	RARRES3	-0.00127542	8.58669e-05	6.60684e-50	-0.00127542	8.58669e-05	6.60684e-50	0	12.1978	0.511493	0	6.60684e-50	------?--------	no	no
cg00151922	20	10652103	JAG1	N_Shore	0	JAG1	-0.000814132	5.48152e-05	6.72121e-50	-0.000814132	5.48152e-05	6.72121e-50	0	12.9513	0.530363	0	6.72121e-50	---------------	no	no
cg17313709	14	22902298	NA	OpenSea	-572	AK125397	-0.00146741	9.8853e-05	7.56795e-50	-0.00144615	0.000128905	3.29875e-29	30.6149	18.736	0.131519	6.46276e-08	7.56795e-50	------?--------	no	no
cg05840541	22	50482925	TTLL8	N_Shore	14894	MLC1	-0.00126209	8.51021e-05	9.32605e-50	-0.00125798	8.907e-05	2.72086e-45	5.11857	11.5934	0.394967	5.01257e-09	9.32605e-50	-----??------?-	no	no
cg00442282	17	38471064	RARA	N_Shore	-3408	RARA	-0.000882114	5.95682e-05	1.29153e-49	-0.000882114	5.95682e-05	1.29153e-49	0	13.6598	0.475352	0	1.29153e-49	---------------	no	no
cg09476997	16	2087932	SLC9A3R2	N_Shore	0	SLC9A3R2	0.00208684	0.000141322	2.40638e-49	0.00209978	0.000157374	1.30902e-40	13.0007	16.0921	0.307783	4.68968e-08	2.40638e-49	+++++++++++++++	no	no
cg13641317	3	127255552	NA	OpenSea	251	BX537548	-0.00116877	7.97343e-05	1.1922e-48	-0.00116581	8.22936e-05	1.47747e-45	3.57273	14.5187	0.411824	3.72082e-09	1.1922e-48	---------------	no	no
cg17477052	10	71596731	COL13A1	OpenSea	0	COL13A1	-0.00227072	0.000154919	1.20675e-48	-0.00229721	0.00020922	4.77457e-28	34.6434	21.421	0.0913213	2.02915e-07	1.20675e-48	--------------+	no	no
cg21691065	1	2804835	NA	OpenSea	-98605	TTC34	-0.00145975	9.96595e-05	1.40135e-48	-0.00139327	0.000148836	7.8922e-21	48.0891	25.0429	0.022786	1.34668e-07	1.40135e-48	------?--------	no	no
cg09915396	17	2907895	RAP1GAP2	OpenSea	0	RAP1GAP2	-0.0011665	7.97645e-05	1.96478e-48	-0.0011405	9.81352e-05	3.19545e-31	25.5868	18.8139	0.172184	3.45622e-08	1.96478e-48	---------------	no	yes
cg02430430	15	74532450	CCDC33	OpenSea	0	CCDC33	-0.00185836	7.84555e-05	4.93079e-124	-0.00179851	0.000123094	2.39199e-48	50.7612	28.4329	0.0124579	1.01804e-07	2.39199e-48	---------------	yes	no
cg23378033	12	65672031	MSRB3	N_Shore	-391	MSRB3	-0.00160452	0.000109869	2.64981e-48	-0.00160133	0.000153573	1.86337e-25	42.0256	24.1486	0.0439642	1.36728e-07	2.64981e-48	-------------+-	no	yes
cg01798157	1	203276595	BTG2	S_Shore	1932	BTG2	-0.00152212	0.000104247	2.7633e-48	-0.00152212	0.000104247	2.7633e-48	0	9.63234	0.723687	0	2.7633e-48	------?--------	no	yes
cg18503234	11	68847839	TPCN2	N_Shelf	524	TPCN2	-0.000947315	6.48929e-05	2.88697e-48	-0.000947315	6.48929e-05	2.88697e-48	0	12.435	0.492333	0	2.88697e-48	------?--------	no	no
cg14999189	17	2908369	RAP1GAP2	OpenSea	0	RAP1GAP2	-0.000914909	6.3009e-05	9.01384e-48	-0.000869176	8.92408e-05	2.04217e-22	42.1391	22.4677	0.0485258	4.2221e-08	9.01384e-48	------?--------	no	yes
cg13036381	3	159942495	LOC401097	N_Shore	-927	C3orf80	0.00278147	0.000191662	1.01181e-47	0.0027394	0.000215535	5.21835e-37	12.4067	15.983	0.314417	8.34039e-08	1.01181e-47	+++++-+++++++++	no	yes
cg00186909	12	93129288	PLEKHG7	OpenSea	-976	PLEKHG7	-0.00126328	8.71038e-05	1.15753e-47	-0.00123613	9.7038e-05	3.60724e-37	10.0587	14.4539	0.342674	1.30204e-08	1.15753e-47	------?--------	no	no
cg05294455	17	45286609	MYL4	OpenSea	-104	MYL4	0.00133278	9.21485e-05	2.06533e-47	0.00133278	9.21485e-05	2.06533e-47	0	11.6852	0.553612	0	2.06533e-47	++++++?++++++++	no	no
cg10870160	17	17695459	RAI1	N_Shelf	0	RAI1	-0.00087834	6.07699e-05	2.38078e-47	-0.000844909	8.35416e-05	4.8071e-24	40.9437	23.7062	0.0497057	3.9618e-08	2.38078e-47	---------------	no	yes
cg07813031	1	61298421	NA	OpenSea	-7165	AK097193	-0.00205467	0.000142195	2.51665e-47	-0.00205253	0.000208911	8.79754e-23	46.2122	20.4507	0.0395291	2.20085e-07	2.51665e-47	-----??------?-	no	no
cg02889774	8	21824555	XPO7	OpenSea	0	XPO7	-0.00120904	8.36816e-05	2.57478e-47	-0.00120178	8.75597e-05	7.16429e-43	5.41829	13.7447	0.392064	5.8991e-09	2.57478e-47	------?--------	no	no
cg08620426	16	29607030	NA	S_Shore	-321	LOC440354	-0.00196469	0.000136019	2.72451e-47	-0.00191731	0.00015408	1.51486e-35	15.5371	13.0235	0.291794	4.31088e-08	2.72451e-47	-----??------?-	no	no
cg27471246	21	39776434	ERG	OpenSea	-803	ERG	-0.00117068	8.1099e-05	3.10669e-47	-0.00114533	0.000105992	3.23321e-27	33.4051	19.521	0.107814	4.86852e-08	3.10669e-47	-------------?-	no	no
cg17178761	17	55682851	MSI2	OpenSea	0	MSI2	-0.00140657	9.74742e-05	3.34427e-47	-0.00140657	9.74742e-05	3.34427e-47	0	9.13535	0.822283	0	3.34427e-47	---------------	no	no
cg19233405	1	154988721	ZBTB7B	N_Shore	1798	ZBTB7B	-0.00124199	8.60746e-05	3.3916e-47	-0.00123775	0.000124976	4.00487e-23	44.2509	25.1125	0.0334726	9.27862e-08	3.3916e-47	---------------	no	no
cg05937055	1	181128764	NA	OpenSea	-14855	BC039493	-0.00115426	8.00215e-05	3.63528e-47	-0.00110278	0.000112133	7.98786e-23	38.6395	19.5566	0.0759532	5.6025e-08	3.63528e-47	-----?-------?-	no	no
cg09479286	2	169659182	NOSTRIN	OpenSea	292	NOSTRIN	-0.00156529	0.000108582	4.1197e-47	-0.0015067	0.000152186	4.14617e-23	41.5035	20.5141	0.0579655	1.14396e-07	4.1197e-47	------?------?-	no	no
cg19240637	2	7172297	RNF144A	Island	0	RNF144A	-0.00111812	7.75874e-05	4.40872e-47	-0.00109949	9.51871e-05	7.31409e-31	27.0107	17.8108	0.164835	3.24068e-08	4.40872e-47	------?--------	no	yes
cg04948284	11	65313608	LTBP3	N_Shore	563	LTBP3	-0.000957804	6.66224e-05	7.25664e-47	-0.000957804	6.66224e-05	7.25664e-47	0	11.6664	0.633076	0	7.25664e-47	---------------	no	no
cg00411595	9	136339349	SLC2A6	N_Shore	1172	SLC2A6	-0.00077503	5.4011e-05	1.0732e-46	-0.000723818	7.60659e-05	1.80541e-21	39.7152	23.2231	0.0567352	3.06263e-08	1.0732e-46	---------------	no	no
cg08276042	16	2740348	KCTD5	OpenSea	0	KCTD5	-0.000853568	5.94855e-05	1.07797e-46	-0.000789224	9.0926e-05	3.96277e-18	44.5211	23.4323	0.0367716	4.30419e-08	1.07797e-46	------?--------	no	yes
cg08282819	16	27437900	IL21R	OpenSea	-678	IL21R	-0.00186407	0.000130082	1.4204e-46	-0.0017628	0.000196325	2.73321e-19	48.2003	27.0272	0.0190975	2.51717e-07	1.4204e-46	---------------	no	no
cg17501395	6	149806331	ZC3H12D	OpenSea	-183	ZC3H12D	-0.00141453	9.88983e-05	2.1005e-46	-0.00138087	0.000115061	3.50138e-33	18.0975	17.0935	0.25123	3.43086e-08	2.1005e-46	---------------	no	yes
cg05298628	12	123379569	VPS37B	N_Shore	1143	VPS37B	-0.0011024	7.7083e-05	2.1435e-46	-0.00104082	0.000104151	1.62926e-23	34.8438	21.4868	0.0897922	5.04238e-08	2.1435e-46	---------------	no	no
cg25414605	11	67182672	ATPGD1	N_Shore	-476	CARNS1	-0.000778988	5.46441e-05	4.13301e-46	-0.000774726	7.00052e-05	1.81972e-28	31.0626	20.3083	0.120718	2.10345e-08	4.13301e-46	---------------	no	no
cg03074244	11	118213414	CD3D	OpenSea	45	CD3D	0.00121841	8.55634e-05	5.18373e-46	0.00121371	9.96838e-05	4.19469e-34	17.9795	17.0689	0.252524	2.53809e-08	5.18373e-46	+++++++++++++-+	no	no
cg00634542	2	219254588	SLC11A1	N_Shore	2635	SLC11A1	0.00124569	8.76577e-05	7.8459e-46	0.00129735	0.000133841	3.2209e-22	48.2418	27.0489	0.0189739	1.14312e-07	7.8459e-46	+++++++++++++-+	no	no
cg25363679	12	71031202	PTPRB	OpenSea	18	PTPRB	0.00164073	0.000115625	1.05626e-45	0.00165501	0.000171823	5.85653e-22	49.6362	27.7977	0.0151332	2.04319e-07	1.05626e-45	+++++++++++++++	no	no
cg15030415	17	2908068	RAP1GAP2	OpenSea	0	RAP1GAP2	-0.00116887	8.23931e-05	1.1099e-45	-0.00114792	0.000107823	1.81372e-26	32.1763	17.6929	0.125337	4.44119e-08	1.1099e-45	-----??--------	no	yes
cg14377059	1	59183881	NA	OpenSea	-18134	MYSM1	-0.00135676	9.56741e-05	1.19928e-45	-0.00136841	0.0001401	1.55359e-22	45.1741	23.7114	0.0338907	1.10363e-07	1.19928e-45	------?--------	no	no
cg16137564	14	89024217	NA	S_Shelf	-3094	PTPN21	-0.00116492	8.21537e-05	1.22197e-45	-0.00115565	9.97153e-05	4.65666e-31	22.4618	18.0556	0.204259	3.10937e-08	1.22197e-45	---------------	no	no
cg11387340	6	166970727	RPS6KA2	OpenSea	-12556	RPS6KA2	-0.00084923	5.99099e-05	1.306e-45	-0.000849522	8.79775e-05	4.63066e-22	41.0847	22.0656	0.0543541	3.83034e-08	1.306e-45	------?--------	no	no
cg16545105	5	76248749	CRHBP	N_Shore	70	CRHBP	-0.00141644	9.99265e-05	1.31214e-45	-0.00141644	9.99265e-05	1.31214e-45	0	7.58633	0.909746	0	1.31214e-45	---------------	no	yes
cg00781658	19	41805850	HNRNPUL1	OpenSea	-2447	HNRNPUL1	-0.00127783	9.01767e-05	1.39926e-45	-0.00124322	0.000112079	1.36573e-28	27.6199	16.5791	0.166126	4.21121e-08	1.39926e-45	-----??--------	no	yes
cg23482898	3	12858887	CAND2	S_Shelf	0	CAND2	-0.000936315	6.61517e-05	1.76262e-45	-0.000928613	8.60434e-05	3.73967e-27	34.2407	21.2898	0.0944339	3.53495e-08	1.76262e-45	---------------	no	no
cg04310331	11	2012332	LOC100133545	N_Shore	-1182	MRPL23-AS1	-0.000776161	5.49801e-05	2.97887e-45	-0.000745865	7.61756e-05	1.22598e-22	41.7812	24.0472	0.0452242	3.36023e-08	2.97887e-45	---------------	no	yes
cg04416898	5	139040055	CXXC5	N_Shore	0	CXXC5	-0.00110193	7.81383e-05	3.67321e-45	-0.00107083	0.000104645	1.41031e-24	32.5315	17.7861	0.122342	4.1126e-08	3.67321e-45	-----?-------?-	no	no
cg03485667	16	75143200	ZNRF1	OpenSea	1281	ZNRF1	-0.00117071	8.31e-05	4.50481e-45	-0.00117071	8.31e-05	4.50481e-45	0	8.83257	0.717161	0	4.50481e-45	------?------?-	no	yes
cg02001279	19	940967	ARID3A	Island	0	ARID3A	-0.0021069	9.18941e-05	2.47326e-116	-0.00214842	0.000152617	5.24862e-45	53.4631	27.9348	0.00924112	1.49232e-07	5.24862e-45	------?--------	yes	yes
cg09233395	8	116678582	TRPS1	N_Shore	1652	TRPS1	-0.0017212	0.000122284	5.37436e-45	-0.00172854	0.000173788	2.61827e-23	42.1223	22.4611	0.0486158	1.59357e-07	5.37436e-45	------?--------	no	no
cg04411893	3	185300709	NA	N_Shelf	203	SENP2	-0.000851838	6.05476e-05	5.89937e-45	-0.000788516	9.04616e-05	2.86726e-18	44.9153	25.4154	0.030681	4.86059e-08	5.89937e-45	---------------	no	no
cg24020157	10	43697521	RASGEF1A	N_Shore	0	RASGEF1A	-0.0015964	0.000113554	6.82821e-45	-0.00154509	0.000167824	3.36556e-20	45.9988	22.2217	0.0351085	1.5128e-07	6.82821e-45	-----??--------	no	no
cg14830371	8	25991602	NA	OpenSea	-88962	EBF2	-0.00143463	0.000102147	8.29289e-45	-0.00142083	0.000140378	4.43947e-24	35.0606	20.0187	0.0947459	8.48114e-08	8.29289e-45	------?--------	no	no
cg03048432	14	51290751	NIN	OpenSea	0	NIN	-0.00154797	0.000110314	9.87995e-45	-0.00154797	0.000110314	9.87995e-45	0	12.0653	0.601061	0	9.87995e-45	---------------	no	no
cg22820108	12	125003218	NCOR2	Island	-378	NCOR2	-0.000975363	6.95942e-05	1.26191e-44	-0.000980424	9.06745e-05	3.00179e-27	31.1423	18.8795	0.126887	3.25652e-08	1.26191e-44	------?--------	no	no
cg00889363	2	206255841	PARD3B	OpenSea	89210	PARD3B	0.00122053	8.71e-05	1.29913e-44	0.00122556	0.000126443	3.24406e-22	46.9466	26.3885	0.0230927	1.03912e-07	1.29913e-44	+++++++++++++++	no	no
cg23839159	1	43281794	CCDC23	N_Shore	-981	ERMAP	-0.00128776	9.21117e-05	2.0519e-44	-0.00122979	0.00012893	1.45034e-21	38.2029	21.0366	0.0722079	7.83646e-08	2.0519e-44	------?--------	no	no
cg03663556	7	50900556	NA	OpenSea	-39397	GRB10	-0.00113853	8.14567e-05	2.14955e-44	-0.00110283	0.000115135	9.83754e-22	39.9057	23.2967	0.0556097	6.9884e-08	2.14955e-44	---------------	no	no
cg23384027	12	54688344	NFE2	OpenSea	1198	NFE2	-0.000816009	5.84647e-05	2.84017e-44	-0.000803356	7.25019e-05	1.56026e-28	26.7078	19.1016	0.161103	1.95115e-08	2.84017e-44	---------------	no	yes
cg27262054	16	73067525	ZFHX3	OpenSea	0	ZFHX3	0.00120043	8.63224e-05	5.79635e-44	0.0011885	0.000129688	4.9868e-20	47.4414	24.7343	0.02501	9.89079e-08	5.79635e-44	++++++?++++++++	no	no
cg01930719	16	67575562	FAM65A	S_Shelf	0	FAM65A	-0.000947533	6.81635e-05	6.2566e-44	-0.000918241	8.6653e-05	3.08499e-26	30.2181	18.6295	0.135047	2.95903e-08	6.2566e-44	------?--------	no	no
cg18082788	6	149806339	ZC3H12D	OpenSea	-191	ZC3H12D	-0.00155584	0.000112512	1.72256e-43	-0.00152825	0.000171513	5.08478e-19	46.131	25.989	0.0259705	1.79914e-07	1.72256e-43	---------------	no	yes
cg27652459	11	46709238	ARHGAP1	OpenSea	0	ARHGAP1	-0.0010698	7.74378e-05	2.06994e-43	-0.00106016	0.00010196	2.53666e-25	35.5176	18.6097	0.0983925	4.48031e-08	2.06994e-43	------?------?-	no	no
cg13638867	11	2241568	NA	OpenSea	47200	MIR4686	0.00140583	0.000101815	2.28889e-43	0.00140583	0.000101815	2.28889e-43	0	9.22827	0.755493	0	2.28889e-43	+++++?+++++++++	no	yes
cg13390284	1	65531864	NA	N_Shore	-7673	MIR101-1	-0.0011372	8.2379e-05	2.39344e-43	-0.00109132	0.000111135	9.24925e-23	36.7657	20.5585	0.0821334	5.79821e-08	2.39344e-43	------?--------	no	yes
cg17452301	10	134211620	PWWP2B	S_Shore	919	PWWP2B	-0.00113412	8.21855e-05	2.56482e-43	-0.00111586	9.67694e-05	9.19538e-31	21.4073	17.8134	0.215414	2.86558e-08	2.56482e-43	---------------	no	yes
cg21081878	21	38334730	HLCS	N_Shelf	0	HLCS	-0.00176168	0.000127722	2.80414e-43	-0.00168268	0.000182958	3.67855e-20	42.6924	24.4296	0.0406344	1.90933e-07	2.80414e-43	------+--------	no	no
cg02137956	7	157092982	NA	Island	30916	UBE3C	-0.00124509	9.03272e-05	3.16957e-43	-0.00124352	0.000103465	2.83288e-33	17.3286	15.7249	0.264305	2.50049e-08	3.16957e-43	------?--------	no	no
cg05828925	8	22500482	FLJ14107	OpenSea	-760	FLJ14107	-0.00102606	7.44605e-05	3.36628e-43	-0.00100221	8.64451e-05	4.43969e-31	17.54	16.9779	0.257356	1.86755e-08	3.36628e-43	---------------	no	no
cg04213841	13	49792685	NA	N_Shore	-1788	MLNR	0.00245364	0.000178121	3.59632e-43	0.00243567	0.000231989	8.72206e-26	30.9189	18.8185	0.128841	2.1154e-07	3.59632e-43	+++++?+++++++++	no	yes
cg08810238	17	27225046	FLOT2	S_Shore	197	AX795351	-0.00109522	7.96113e-05	4.61868e-43	-0.00103541	0.000120847	1.05354e-17	43.8898	19.6043	0.0510724	6.52599e-08	4.61868e-43	-----??------?-	no	no
cg04813911	15	65503889	CILP	OpenSea	-49	CILP	-0.000870109	6.32763e-05	5.02741e-43	-0.000861099	9.59595e-05	2.87079e-19	48.1318	25.0635	0.0226439	5.5156e-08	5.02741e-43	------?--------	no	yes
cg03345925	8	144599347	ZC3H3	N_Shelf	0	ZC3H3	-0.00106586	7.75379e-05	5.36304e-43	-0.00107876	0.000105687	1.84336e-24	39.2389	23.041	0.0596052	6.01746e-08	5.36304e-43	---------------	no	yes
cg10397819	14	75447512	NA	Island	-22099	EIF2B2	0.000764302	5.57274e-05	8.25404e-43	0.000794894	8.2696e-05	7.09845e-22	47.0935	24.5717	0.0262608	4.05147e-08	8.25404e-43	++++++?++++++-+	no	no
cg22761205	11	457256	PTDSS2	N_Shore	0	PTDSS2	-0.00121735	8.878e-05	8.605e-43	-0.00113916	0.000130918	3.28016e-18	46.3511	26.0956	0.0251719	1.07743e-07	8.605e-43	---------------	no	yes
cg17680767	5	73623208	NA	OpenSea	0	BC043537	-0.00128517	9.37828e-05	9.65425e-43	-0.00123701	0.000115091	6.05242e-27	25.1417	18.702	0.176652	4.63473e-08	9.65425e-43	---------------	no	no
cg09333580	20	31606541	BPIL1	OpenSea	0	BPIFB2	-0.000815058	5.95051e-05	1.05388e-42	-0.000788878	7.82654e-05	6.80536e-24	30.4906	18.7025	0.13262	2.33712e-08	1.05388e-42	------?------+-	no	no
cg08813888	2	662396	NA	S_Shore	5576	TMEM18	-0.00108842	7.95758e-05	1.37798e-42	-0.00105064	0.000113206	1.68186e-20	38.6405	19.5569	0.0759469	5.58141e-08	1.37798e-42	---+-??------+-	no	no
cg14434062	15	70767419	NA	OpenSea	179473	UACA	-0.00105003	7.69591e-05	2.19219e-42	-0.00102405	0.000104514	1.14543e-22	39.2516	23.0459	0.0595272	5.93919e-08	2.19219e-42	-------------+-	no	no
cg07042014	14	24783620	LTB4R	N_Shore	-285	LTB4R	-0.000881677	6.47723e-05	3.40119e-42	-0.000881677	6.47723e-05	3.40119e-42	0	8.8156	0.842679	0	3.40119e-42	---------------	no	no
cg15690760	5	6729662	POLS	OpenSea	0	PAPD7	-0.00177483	0.00013048	3.88222e-42	-0.00181347	0.000180951	1.22102e-23	39.0509	19.6886	0.0732113	1.49751e-07	3.88222e-42	-----??--------	no	no
cg10249285	20	22795685	NA	OpenSea	-130171	AK055550	-0.000692576	5.09381e-05	4.20573e-42	-0.000642556	7.48132e-05	8.78803e-18	44.0031	25.0014	0.034554	3.29286e-08	4.20573e-42	---------------	no	no
cg11932158	3	155422129	PLCH1	OpenSea	-132	PLCH1	-0.00284655	0.000118794	6.90626e-127	-0.00277381	0.000204241	5.18669e-42	59.5355	32.127	0.00230035	3.09654e-07	5.18669e-42	------?--------	yes	yes
cg16140253	1	110166563	AMPD2	S_Shelf	-90	AMPD2	-0.000855363	6.29921e-05	5.34183e-42	-0.000855363	6.29921e-05	5.34183e-42	0	8.20059	0.878616	0	5.34183e-42	---------------	no	yes
cg08654091	1	227015418	NA	OpenSea	-42854	PSEN2	0.00150876	0.000111164	5.84726e-42	0.00152693	0.000153737	3.01822e-23	40.2447	23.4289	0.0536393	1.30822e-07	5.84726e-42	+++++++++++++++	no	no
cg24295985	1	2431385	PLCH2	N_Shelf	1203	PLCH2	-0.000569794	4.20063e-05	6.50434e-42	-0.000569794	4.20063e-05	6.50434e-42	0	13.4289	0.493068	0	6.50434e-42	---------------	no	no
cg01429256	17	17687834	RAI1	S_Shore	0	RAI1	-0.000872888	6.45456e-05	1.13506e-41	-0.000826392	0.000101378	3.59165e-16	48.7527	23.4159	0.0243957	5.6609e-08	1.13506e-41	-----??--------	no	no
cg23663547	17	38710320	CCR7	OpenSea	0	CCR7	-0.000983854	7.27926e-05	1.26073e-41	-0.000888886	0.000107702	1.54212e-16	44.37	25.1663	0.0329609	6.77114e-08	1.26073e-41	-------------+-	no	no
cg19851816	22	50657907	TUBGCP6	Island	0	TUBGCP6	-0.00176604	0.000130747	1.41596e-41	-0.00180413	0.00019208	5.85341e-21	44.0744	25.0333	0.0342404	2.13011e-07	1.41596e-41	-------------+-	no	no
cg18214661	8	17471997	PDGFRL	OpenSea	0	PDGFRL	-0.00151622	0.000112396	1.79122e-41	-0.00151622	0.000112396	1.79122e-41	0	13.5288	0.485374	0	1.79122e-41	---------------	no	no
cg13139542	2	8242815	NA	OpenSea	0	LINC00299	0.000942768	6.99278e-05	1.99563e-41	0.000942768	6.99278e-05	1.99563e-41	0	9.08483	0.766507	0	1.99563e-41	++++++?++++++++	no	no
cg00102731	20	2729245	EBF4	N_Shore	0	EBF4	0.00114061	8.46756e-05	2.33599e-41	0.00112806	9.48909e-05	1.36693e-32	15.1171	16.4933	0.284185	1.9823e-08	2.33599e-41	+++++++++++++-+	no	no
cg20327845	10	3138418	PFKP	OpenSea	-8466	PFKP	-0.00166959	0.000123959	2.38164e-41	-0.00170398	0.000164957	5.16674e-25	29.4019	18.4141	0.14242	9.79449e-08	2.38164e-41	------?------+-	no	yes
cg04345034	15	70797389	NA	OpenSea	149503	UACA	-0.000881913	6.55324e-05	2.77509e-41	-0.000826047	9.3492e-05	9.96647e-19	42.7366	24.4484	0.0404196	5.05476e-08	2.77509e-41	---------------	no	no
cg16639691	13	28597227	FLT3	OpenSea	0	FLT3	0.00113462	8.43171e-05	2.81654e-41	0.00113396	8.60272e-05	1.123e-39	2.19998	14.3149	0.426522	2.53571e-09	2.81654e-41	+++++++++++++-+	no	no
cg11368628	11	1856183	SYT8	OpenSea	-143	SYT8	-0.000818039	6.08021e-05	2.91227e-41	-0.000790112	7.68581e-05	8.66007e-25	28.6609	18.2228	0.149241	2.18103e-08	2.91227e-41	------?--------	no	no
cg03619256	7	105515219	ATXN7L1	N_Shore	1812	ATXN7L1	-0.000880965	6.54884e-05	2.98718e-41	-0.000866284	9.42627e-05	3.92458e-20	41.6858	24.0079	0.0457219	4.92984e-08	2.98718e-41	---------------	no	no
cg04845871	1	207996319	NA	OpenSea	-271	mir-29b-2	-0.000764289	5.68442e-05	3.27984e-41	-0.000750047	6.75459e-05	1.19597e-28	22.2076	16.7112	0.212847	1.34287e-08	3.27984e-41	------?--------	no	no
cg01143454	20	2795601	C20orf141	OpenSea	-12	C20orf141	-0.00143363	0.000106654	3.43607e-41	-0.00139544	0.000125287	8.20335e-29	18.4515	15.9414	0.252307	3.84586e-08	3.43607e-41	------?--------	no	yes
cg04384810	14	91621555	C14orf159	OpenSea	0	C14orf159	-0.00108171	8.05375e-05	3.9734e-41	-0.00102014	0.000109509	1.2134e-20	37.797	19.2917	0.0817283	5.40483e-08	3.9734e-41	-----??--------	no	no
cg07969918	22	31682909	PIK3IP1	N_Shelf	2114	PIK3IP1	-0.00088199	6.57691e-05	5.25497e-41	-0.00088199	6.57691e-05	5.25497e-41	0	10.7359	0.706647	0	5.25497e-41	---------------	no	no
cg03226666	6	124151503	NKAIN2	OpenSea	0	NKAIN2	-0.00115407	8.60966e-05	5.70347e-41	-0.00115402	8.649e-05	1.30517e-40	0.515432	13.0674	0.442623	5.67363e-10	5.70347e-41	-----?---------	no	no
cg16107105	7	150646704	KCNH2	N_Shore	0	KCNH2	0.00102961	7.69319e-05	7.56021e-41	0.00103838	0.000112569	2.85063e-20	46.0484	24.0957	0.0302613	7.40975e-08	7.56021e-41	++++++?++++++++	no	no
cg22603569	19	3388047	NFIC	Island	0	NFIC	-0.00107405	8.02566e-05	7.62896e-41	-0.00104486	0.000108443	5.68373e-22	39.155	19.7222	0.0725261	5.57563e-08	7.62896e-41	------?------?-	no	yes
cg05208178	2	233928423	INPP5D	S_Shelf	0	INPP5D	-0.00072019	5.38771e-05	9.39254e-41	-0.00065057	7.67856e-05	2.40065e-17	37.9419	22.5595	0.0678258	2.89913e-08	9.39254e-41	---------------	no	yes
cg00232092	7	5518887	FBXL18	N_Shelf	0	FBXL18	-0.00109147	8.16765e-05	9.90047e-41	-0.00109147	8.16765e-05	9.90047e-41	0	12.2301	0.508873	0	9.90047e-41	------?--------	no	yes
cg24401487	1	230416880	GALNT2	S_Shore	0	GALNT2	-0.00128405	9.61569e-05	1.12699e-40	-0.00123133	0.000128233	7.81725e-22	35.0726	21.5626	0.0880609	7.86912e-08	1.12699e-40	---------------	no	no
cg00153101	1	2431753	PLCH2	N_Shore	1571	PLCH2	-0.00105891	7.93273e-05	1.2071e-40	-0.0010531	8.50925e-05	3.52559e-35	7.09554	15.0692	0.373438	7.7569e-09	1.2071e-40	---------------	no	no
cg10623219	12	52242807	NA	S_Shore	-17106	FIGNL2	0.00103977	7.79089e-05	1.2499e-40	0.0010313	8.59023e-05	3.32317e-33	9.99222	14.4432	0.343389	1.02197e-08	1.2499e-40	++++++?++++++++	no	no
cg13733403	19	6528291	NA	N_Shelf	-2718	TNFSF9	0.000801396	6.0091e-05	1.42211e-40	0.000781816	8.33818e-05	6.82997e-21	39.209	21.3848	0.065659	3.42242e-08	1.42211e-40	+++++?+++++++-+	no	no
cg16536330	8	29957344	LEPROTL1	S_Shelf	0	LEPROTL1	-0.000678526	5.0918e-05	1.63741e-40	-0.000667957	5.8189e-05	1.68039e-30	13.9896	13.9518	0.303797	5.92996e-09	1.63741e-40	-----?-------?-	no	no
cg24736933	15	40633294	C15orf52	OpenSea	-126	C15orf52	-0.00113901	8.55375e-05	1.87148e-40	-0.00114015	0.000116815	1.66695e-22	39.6613	18.2304	0.0763859	6.01728e-08	1.87148e-40	-----??------?-	no	no
cg04772575	12	123431865	ABCB9	OpenSea	-2679	ABCB9	-0.000629022	4.7246e-05	1.92553e-40	-0.000627658	4.80585e-05	5.55178e-39	1.57464	13.208	0.431878	5.42447e-10	1.92553e-40	------?--------	no	no
cg11512608	11	73357276	PLEKHB1	OpenSea	54	PLEKHB1	0.0011184	8.41197e-05	2.46516e-40	0.0011184	8.41197e-05	2.46516e-40	0	11.6957	0.552743	0	2.46516e-40	++++++?++++++++	no	yes
cg08817867	17	19656554	NA	OpenSea	-4808	ALDH3A1	-0.00211951	9.55397e-05	4.83359e-109	-0.00210621	0.000158705	3.3999e-40	59.1445	34.2672	0.00188484	2.05066e-07	3.3999e-40	---------------	yes	no
cg21990144	2	201726666	CLK1	N_Shelf	0	CLK1	-0.00116318	8.76692e-05	3.55842e-40	-0.00111007	0.000130295	1.60087e-17	45.6243	25.7468	0.0278721	1.03063e-07	3.55842e-40	---------------	no	no
cg12155547	11	65194965	NA	S_Shelf	0	NEAT1	-0.00117121	8.82829e-05	3.6207e-40	-0.00117105	9.00406e-05	1.13432e-38	2.38733	13.3179	0.423564	2.79504e-09	3.6207e-40	------?--------	no	yes
cg06051311	6	30131001	TRIM15	OpenSea	19	TRIM15	-0.00138505	0.000104481	4.1349e-40	-0.00138505	0.000104481	4.1349e-40	0	12.8001	0.463365	0	4.1349e-40	------------?--	no	yes
cg27210390	17	52978583	TOM1L1	S_Shore	532	TOM1L1	0.0012404	9.36303e-05	4.64636e-40	0.00123685	0.000107782	1.75284e-30	17.094	16.8866	0.262272	2.84882e-08	4.64636e-40	+++++++++++++-+	no	no
cg12342675	10	60411127	BICC1	OpenSea	-63647	LOC728640	-0.00105536	7.96716e-05	4.73525e-40	-0.00103677	0.000113999	9.50061e-20	41.5202	20.5199	0.0578683	6.27166e-08	4.73525e-40	-----??--------	no	no
cg05638787	15	41062273	DNAJC17	OpenSea	115	C15orf62	-0.000764213	5.77266e-05	5.26026e-40	-0.000735551	8.35312e-05	1.30027e-18	44.9159	23.6003	0.0350124	3.97967e-08	5.26026e-40	-----?--------+	no	no
cg06753281	1	6086652	KCNAB2	S_Shore	580	KCNAB2	-0.000830718	6.27745e-05	5.62998e-40	-0.000830718	6.27745e-05	5.62998e-40	0	12.4642	0.56908	0	5.62998e-40	-------------+-	no	no
cg08250081	4	10125330	NA	OpenSea	66	DQ584082	-0.00127511	9.64071e-05	6.1817e-40	-0.0012442	0.000126974	1.13805e-22	34.5539	21.3916	0.0920091	7.65919e-08	6.1817e-40	---------------	no	no
cg10422709	15	53083978	NA	S_Shore	-1769	ONECUT1	0.000998489	7.55077e-05	6.40705e-40	0.000998489	7.55077e-05	6.40705e-40	0	10.0455	0.690214	0	6.40705e-40	++++++?++++++++	no	no
cg13784312	9	134609065	RAPGEF1	OpenSea	0	RAPGEF1	-0.00131656	9.98702e-05	1.10359e-39	-0.00133003	0.000154538	7.53302e-18	48.593	27.2336	0.01795	1.5045e-07	1.10359e-39	-------------+-	no	no
cg17950169	1	226067900	TMEM63A	N_Shore	0	TMEM63A	-0.000884629	6.71073e-05	1.10947e-39	-0.000884629	6.71073e-05	1.10947e-39	0	9.06531	0.826844	0	1.10947e-39	---------------	no	yes
cg19483007	3	149327651	WWTR1	OpenSea	-47155	AK309441	0.00129818	9.85291e-05	1.2119e-39	0.00130478	0.000115868	2.04715e-29	18.6088	15.9722	0.250632	3.29948e-08	1.2119e-39	++++++?++++++-+	no	no
cg12063580	14	105783627	PACS2	S_Shore	-1713	BRF1	-0.000773005	5.87286e-05	1.44587e-39	-0.000731391	7.96141e-05	4.05044e-20	35.5032	17.0551	0.106256	2.42242e-08	1.44587e-39	-----??------?-	no	no
cg04731988	20	3051954	OXT	N_Shore	-311	OXT	-0.00119307	9.07358e-05	1.72878e-39	-0.0011628	0.000116005	1.19938e-23	30.6919	18.7568	0.130839	5.33427e-08	1.72878e-39	------?--------	no	yes
cg14295482	19	2555717	GNG7	N_Shore	0	GNG7	0.000759285	5.77961e-05	2.01269e-39	0.000801336	7.95632e-05	7.37066e-24	33.7193	21.1223	0.0985398	2.76086e-08	2.01269e-39	+++++++++++++++	no	no
cg23739746	13	114905867	NA	OpenSea	-7772	RASA3	-0.00127025	9.67319e-05	2.16926e-39	-0.00123861	0.000139652	7.36142e-19	41.702	24.0146	0.0456371	1.06632e-07	2.16926e-39	-------------+-	no	no
cg22365167	11	62306861	AHNAK	OpenSea	0	AHNAK	-0.000753344	5.73838e-05	2.27127e-39	-0.000737283	7.64191e-05	5.01734e-22	33.4228	21.0282	0.100911	2.65577e-08	2.27127e-39	---------------	no	no
cg01936839	7	27198896	NA	N_Shore	-2600	HOXA7	-0.00125714	9.57758e-05	2.34161e-39	-0.00123129	0.00011296	1.14909e-27	22.0654	17.9638	0.208435	4.02828e-08	2.34161e-39	---------------	no	yes
cg08745334	4	1754069	NA	OpenSea	7164	TACC3	-0.000866154	6.60987e-05	3.12534e-39	-0.000840212	8.06595e-05	2.07875e-25	22.2791	18.0132	0.206182	2.00432e-08	3.12534e-39	---------------	no	no
cg14019746	9	116104416	NA	S_Shore	-1796	WDR31	-0.00173295	0.000132306	3.37819e-39	-0.00173098	0.000134046	3.78441e-38	1.55619	9.14227	0.424246	2.95661e-09	3.37819e-39	----???-----??-	no	no
cg15165154	5	139041014	CXXC5	Island	0	CXXC5	-0.00151493	0.000115868	4.59664e-39	-0.00143544	0.000145123	4.54387e-23	28.2813	18.1264	0.15278	7.8238e-08	4.59664e-39	----?----------	no	no
cg25202280	17	79521089	NA	S_Shore	-1660	C17orf70	-0.000702473	5.37792e-05	5.41583e-39	-0.00067759	7.04817e-05	6.99865e-22	34.2983	21.3084	0.0939861	2.35992e-08	5.41583e-39	---------------	no	no
cg24916358	10	126315761	FAM53B	OpenSea	0	FAM53B	-0.00132853	0.000101731	5.62699e-39	-0.00130102	0.000153335	2.16079e-17	48.0129	26.9298	0.0196624	1.50905e-07	5.62699e-39	---------------	no	no
cg10723746	19	2332499	SPPL2B	N_Shore	0	SPPL2B	-0.00109691	8.40396e-05	6.17023e-39	-0.00106878	0.000122847	3.31613e-18	44.0261	23.2251	0.0390528	8.22833e-08	6.17023e-39	------?--------	no	no
cg24633390	1	173159746	TNFSF4	OpenSea	0	TNFSF4	-0.000915065	7.01131e-05	6.25061e-39	-0.000911554	0.000100612	1.3031e-19	45.4423	23.828	0.0327498	5.93717e-08	6.25061e-39	------?--------	no	no
cg21932231	2	36668864	CRIM1	OpenSea	0	CRIM1	-0.00133281	0.000102124	6.28242e-39	-0.00134283	0.000120596	8.48349e-29	18.8132	17.2442	0.243399	3.87515e-08	6.28242e-39	---------------	no	no
cg14387452	9	20512334	MLLT3	OpenSea	-9994	MIR4474	-0.000866448	6.63913e-05	6.3025e-39	-0.000866448	6.63913e-05	6.3025e-39	0	13.3044	0.502706	0	6.3025e-39	---------------	no	no
cg01723892	1	233004866	NA	OpenSea	58774	KIAA1383	-0.00113187	8.67916e-05	7.1297e-39	-0.00113998	9.36823e-05	4.57087e-34	8.72278	15.3379	0.355454	1.14104e-08	7.1297e-39	---------------	no	no
cg01309328	6	32811253	PSMB8	N_Shore	563	PSMB8	-0.00131692	0.00010119	1.01376e-38	-0.00131692	0.00010119	1.01376e-38	0	6.65527	0.826274	0	1.01376e-38	-----??-----?--	no	no
cg21205139	4	156681475	GUCY1B3	S_Shore	968	GUCY1B3	-0.00138462	0.00010643	1.07831e-38	-0.00138001	0.000157857	2.28641e-18	46.5673	26.2012	0.0244031	1.54974e-07	1.07831e-38	---------------	no	no
cg24045875	20	61425320	NA	N_Shore	-2484	C20orf20	-0.000858599	6.60038e-05	1.09723e-38	-0.000831718	7.60324e-05	7.502e-28	17.5658	15.7702	0.261765	1.36187e-08	1.09723e-38	------?--------	no	no
cg01921773	16	75661691	KARS	OpenSea	0	KARS	-0.00171191	0.000131745	1.32093e-38	-0.00170026	0.000168002	4.4818e-24	31.0785	18.8621	0.127443	1.14404e-07	1.32093e-38	-------?-------	no	no
cg16705546	16	85936666	IRF8	S_Shelf	349	IRF8	-0.00144949	0.000111579	1.38277e-38	-0.0014231	0.000154848	3.9168e-20	41.8465	24.0742	0.0448853	1.38695e-07	1.38277e-38	---------------	no	no
cg13335054	3	194030977	LOC100131551	N_Shelf	-384	LOC100131551	-0.00106016	8.16437e-05	1.48486e-38	-0.000995526	0.000122379	4.12715e-16	47.263	26.5468	0.0220359	9.40089e-08	1.48486e-38	-----+---------	no	no
cg07031797	22	50483123	TTLL8	N_Shore	14696	MLC1	-0.00223683	0.000172265	1.49211e-38	-0.00226325	0.000259264	2.55757e-18	47.6723	22.9324	0.0283054	3.70673e-07	1.49211e-38	-----?-------?-	no	no
cg06947286	5	131596602	PDLIM4	S_Shelf	0	PDLIM4	-0.000897493	6.91411e-05	1.57645e-38	-0.000868256	8.42576e-05	6.70432e-25	23.7149	18.3522	0.191207	2.35748e-08	1.57645e-38	---------------	no	no
cg01130991	17	46510392	NA	S_Shelf	-2798	SKAP1	0.00126893	9.78513e-05	1.85891e-38	0.00125818	0.000108248	3.1449e-31	12.8199	16.0587	0.309802	2.204e-08	1.85891e-38	+++++++++++++++	no	no
cg25095518	2	98329337	ZAP70	OpenSea	-693	ZAP70	-0.000882677	6.81159e-05	2.10406e-38	-0.000868222	9.43106e-05	3.38557e-20	41.6429	20.5631	0.0571568	4.46341e-08	2.10406e-38	------?------?-	no	no
cg04188920	10	3138534	PFKP	OpenSea	-8350	PFKP	-0.00121115	9.3492e-05	2.21436e-38	-0.00121564	0.000113042	5.67921e-27	21.516	16.5639	0.220015	3.58049e-08	2.21436e-38	------?--------	no	yes
cg25144135	1	1144012	NA	N_Shore	-1923	TNFRSF18	-0.00108619	8.39003e-05	2.46892e-38	-0.00108619	8.39003e-05	2.46892e-38	0	7.8448	0.897254	0	2.46892e-38	---------------	no	no
cg02871985	2	43398154	NA	Island	51386	ZFP36L2	-0.000877441	6.78178e-05	2.73983e-38	-0.000863978	7.50261e-05	1.09971e-30	13.1725	13.8205	0.312317	9.47062e-09	2.73983e-38	-----?-------?-	no	yes
cg15013617	20	2795378	C20orf141	OpenSea	-235	C20orf141	-0.00150019	0.000116134	3.57704e-38	-0.00146111	0.00013911	8.34182e-26	22.5735	18.0817	0.203087	6.20864e-08	3.57704e-38	---------------	no	yes
cg03005293	1	151805241	RORC	OpenSea	-893	RORC	-0.00090014	6.9793e-05	4.66321e-38	-0.00090014	6.9793e-05	4.66321e-38	0	9.82646	0.774758	0	4.66321e-38	---------------	no	no
cg19103429	7	92460784	CDK6	N_Shore	0	CDK6	-0.00136864	0.000106354	6.75194e-38	-0.0013662	0.000120549	8.98599e-30	16.3444	16.7353	0.27056	3.44053e-08	6.75194e-38	---------------	no	yes
cg10714639	19	1075104	HMHA1	S_Shore	-2337	HMHA1	-0.00151683	0.000117923	7.27746e-38	-0.00146895	0.00016426	3.79344e-19	35.5221	21.7129	0.0847096	1.23917e-07	7.27746e-38	-------------+-	no	yes
cg13447080	8	131054408	NA	OpenSea	9942	ASAP1	-0.000872364	6.78331e-05	7.51455e-38	-0.000872364	6.78331e-05	7.51455e-38	0	8.69058	0.729107	0	7.51455e-38	-----??--------	no	no
cg13770461	11	46016312	PHF21A	OpenSea	-23394	PHF21A	-0.0011691	9.09585e-05	8.25904e-38	-0.0011136	0.000111287	1.42512e-23	27.0555	19.1927	0.157717	4.75916e-08	8.25904e-38	---------------	no	no
cg17936572	3	35706114	ARPP-21	OpenSea	-15001	ARPP21	-0.00139297	0.000108492	9.8606e-38	-0.00138926	0.000116052	5.04141e-33	7.85135	15.1928	0.365101	1.58221e-08	9.8606e-38	---------------	no	no
cg21842274	5	76248637	CRHBP	N_Shore	-42	CRHBP	-0.00153595	0.000119643	1.00694e-37	-0.00153595	0.000119643	1.00694e-37	0	10.5129	0.723808	0	1.00694e-37	---------------	no	yes
cg16815625	8	141229477	TRAPPC9	OpenSea	0	TRAPPC9	0.00124565	9.70634e-05	1.06666e-37	0.00124565	9.70634e-05	1.06666e-37	0	9.51793	0.658171	0	1.06666e-37	+++++?+++++++?+	no	no
cg07770777	13	113528375	ATP11A	OpenSea	-7594	AK025511	-0.00190363	0.000148345	1.07946e-37	-0.00183572	0.000199601	3.68199e-20	34.7374	18.3873	0.104428	1.62174e-07	1.07946e-37	----?-?------+-	no	no
cg21574271	4	96051461	BMPR1B	OpenSea	0	BMPR1B	-0.00132749	0.000103477	1.13118e-37	-0.00132749	0.000103477	1.13118e-37	0	11.337	0.582613	0	1.13118e-37	------?--------	no	no
cg11873462	8	144611940	ZC3H3	OpenSea	0	ZC3H3	-0.00204904	0.00015983	1.26497e-37	-0.00200875	0.000208801	6.55548e-22	34.8399	18.4162	0.103626	1.84069e-07	1.26497e-37	------?-------?	no	no
cg16851771	2	42360170	NA	OpenSea	-36319	EML4	-0.000464642	3.62531e-05	1.32379e-37	-0.000471323	4.91243e-05	8.43237e-22	34.1739	18.2299	0.108887	9.49074e-09	1.32379e-37	------?------?-	no	no
cg23511285	19	48205761	GLTSCR1	Island	0	GLTSCR1	-0.000895773	6.98968e-05	1.34029e-37	-0.000860141	9.90091e-05	3.70525e-18	43.5351	23.0231	0.0413993	5.48531e-08	1.34029e-37	-------------?-	no	no
cg05514299	17	74868670	MGAT5B	S_Shelf	-58	MGAT5B	-0.00137697	0.000107454	1.35961e-37	-0.00135641	0.000137117	4.49272e-23	27.703	17.9814	0.158228	6.63866e-08	1.35961e-37	------?--------	no	yes
cg01133215	6	45399681	RUNX2	OpenSea	0	RUNX2	-0.000953907	7.46644e-05	2.23491e-37	-0.00092886	9.05084e-05	1.03777e-24	25.8158	17.524	0.176445	2.80792e-08	2.23491e-37	------?--------	no	no
cg15920975	11	65194933	NA	S_Shelf	0	NEAT1	-0.00111243	8.7085e-05	2.28954e-37	-0.00108885	0.000128886	2.95911e-17	45.0984	23.6787	0.0342169	9.29306e-08	2.28954e-37	------?--------	no	yes
cg13587908	9	139616233	FAM69B	N_Shore	0	SNHG7	-0.0005947	4.65904e-05	2.5902e-37	-0.000582179	6.76957e-05	7.97566e-18	43.3719	24.7227	0.0374058	2.64648e-08	2.5902e-37	---------------	no	no
cg07110659	1	85313079	LPAR3	OpenSea	0	LPAR3	-0.00112684	8.83282e-05	2.83418e-37	-0.00107184	0.000125382	1.24664e-17	40.97	22.0227	0.0550109	8.01745e-08	2.83418e-37	------?--------	no	no
cg13586051	3	58200471	DNASE1L3	OpenSea	-73	DNASE1L3	-0.00125309	9.82302e-05	2.86155e-37	-0.00125309	9.82302e-05	2.86155e-37	0	6.42819	0.929172	0	2.86155e-37	------?--------	no	no
cg18518916	4	185456125	NA	OpenSea	-60399	IRF2	-0.000646312	5.07102e-05	3.31522e-37	-0.000646312	5.07102e-05	3.31522e-37	0	12.404	0.573893	0	3.31522e-37	---------------	no	no
cg27064708	14	69030612	RAD51L1	OpenSea	0	RAD51B	-0.00097812	7.67864e-05	3.62686e-37	-0.000972656	8.04816e-05	1.26094e-33	6.25407	14.934	0.382682	6.10151e-09	3.62686e-37	---------------	no	no
cg03720100	6	30720263	NA	OpenSea	-7936	IER3	-0.000860589	6.76206e-05	4.20103e-37	-0.000860589	6.76206e-05	4.20103e-37	0	10.6652	0.638844	0	4.20103e-37	------------?--	no	no
cg10575219	7	105313992	ATXN7L1	OpenSea	0	ATXN7L1	-0.00125557	9.86845e-05	4.40121e-37	-0.00124765	0.000120044	2.6615e-25	24.0365	17.1135	0.194168	4.5492e-08	4.40121e-37	------?--------	no	no
cg13136655	6	149806131	ZC3H12D	OpenSea	17	ZC3H12D	-0.000969198	7.62238e-05	4.87057e-37	-0.000946976	0.000101013	6.93259e-21	34.7672	21.4616	0.0903753	4.85403e-08	4.87057e-37	---------------	no	yes
cg00086710	4	89204074	PPM1K	N_Shore	1814	PPM1K	-0.00151509	0.000119169	4.95364e-37	-0.00151509	0.000119169	4.95364e-37	0	8.16013	0.772495	0	4.95364e-37	------?------?-	no	no
cg09238801	14	74179101	PNMA1	N_Shore	0	PNMA1	-0.00108889	8.56899e-05	5.38754e-37	-0.00106099	0.000104359	2.79216e-24	25.2583	17.3932	0.181945	3.6221e-08	5.38754e-37	------?------+-	no	yes
cg23754918	7	2653733	IQCE	OpenSea	0	IQCE	0.00150332	0.000118416	6.28121e-37	0.00150332	0.000118416	6.28121e-37	0	12.5994	0.558284	0	6.28121e-37	+++++++++++++++	no	yes
cg17796323	5	177547973	N4BP3	OpenSea	-125	AK127224	-0.00161257	0.000127021	6.28276e-37	-0.00159721	0.000132824	2.62644e-33	4.39447	14.6435	0.40295	1.19519e-08	6.28276e-37	---------------	no	no
cg18897025	5	110413671	TSLP	OpenSea	0	TSLP	-0.0014887	0.000117507	8.77616e-37	-0.00156993	0.000170824	3.91549e-20	44.6151	23.4721	0.0363477	1.64049e-07	8.77616e-37	-----?---------	no	no
cg27110277	8	16860121	FGF20	S_Shore	-447	FGF20	0.00127799	0.00010092	9.43395e-37	0.00125775	0.000113257	1.18194e-28	13.3709	15.0065	0.306947	2.33353e-08	9.43395e-37	++++++?++++++-+	no	yes
cg25213452	1	206630385	SRGAP2	OpenSea	880	SRGAP2	-0.000947933	7.4866e-05	9.63652e-37	-0.000946852	7.61785e-05	1.81023e-35	2.33264	11.2627	0.421523	1.67247e-09	9.63652e-37	-----??------?-	no	no
cg07207669	1	155102388	EFNA1	S_Shore	0	EFNA1	-0.000987094	7.8009e-05	1.06866e-36	-0.000974949	9.99732e-05	1.80694e-22	30.4125	20.1185	0.126448	4.18431e-08	1.06866e-36	---------------	no	no
cg09229492	16	50626578	NKD1	OpenSea	0	NKD1	-0.000956336	7.5623e-05	1.17558e-36	-0.000940062	8.89186e-05	4.01162e-26	18.6002	15.9705	0.250724	1.94929e-08	1.17558e-36	-----?---------	no	no
cg24095374	5	176799366	RGS14	OpenSea	0	RGS14	-0.000642179	5.08305e-05	1.37585e-36	-0.000627149	7.07975e-05	8.12131e-19	39.0874	22.9838	0.0605346	2.64457e-08	1.37585e-36	-------------+-	no	no
cg26644674	10	3138505	PFKP	OpenSea	-8379	PFKP	-0.000944033	7.47333e-05	1.40621e-36	-0.000944033	7.47333e-05	1.40621e-36	0	7.49147	0.875082	0	1.40621e-36	------?--------	no	yes
cg27320518	10	81678829	MBL1P	OpenSea	-1104	MBL1P	-0.00123715	9.79751e-05	1.49572e-36	-0.00123715	9.79751e-05	1.49572e-36	0	8.39031	0.817276	0	1.49572e-36	-------?-------	no	no
cg19075787	2	105372087	NA	OpenSea	126	LOC284998	-0.00089991	7.12726e-05	1.51209e-36	-0.000915515	0.000113324	6.54372e-16	47.4797	24.7523	0.0248746	7.04099e-08	1.51209e-36	------?--------	no	no
cg24119607	5	139047739	CXXC5	N_Shore	0	CXXC5	-0.00107075	8.50506e-05	2.4105e-36	-0.00107075	8.50506e-05	2.4105e-36	0	13.501	0.487508	0	2.4105e-36	---------------	no	no
cg17837526	5	172410489	ATP6V0E1	N_Shore	-273	ATP6V0E1	-0.000935505	7.43758e-05	2.78711e-36	-0.000905307	0.000101804	5.96877e-19	40.1291	18.3729	0.0733223	4.66812e-08	2.78711e-36	----?-?------?-	no	no
cg16824126	22	41626394	CHADL	OpenSea	0	CHADL	-0.000981278	7.80167e-05	2.79713e-36	-0.000955995	8.76241e-05	1.0305e-27	14.0605	15.1269	0.299497	1.46623e-08	2.79713e-36	------?--------	no	no
cg19843457	12	132288611	NA	S_Shelf	4329	SFSWAP	-0.00135491	0.000107725	2.80782e-36	-0.00135491	0.000107725	2.80782e-36	0	9.7548	0.779881	0	2.80782e-36	---------------	no	no
cg02983090	16	27437892	IL21R	OpenSea	-686	IL21R	-0.00189017	0.000150349	3.01444e-36	-0.00182108	0.000202417	2.32696e-19	34.3509	21.3255	0.0935775	1.90736e-07	3.01444e-36	-------------+-	no	no
cg12994228	8	125193955	NA	OpenSea	-10192	AK057332	-0.00134695	0.000107205	3.31768e-36	-0.00134695	0.000107205	3.31768e-36	0	6.48685	0.772838	0	3.31768e-36	---?-?-?----?--	no	no
cg07719604	16	67232460	ELMO3	N_Shore	0	E2F4	-0.000849609	6.76333e-05	3.41631e-36	-0.000836809	7.56207e-05	1.83654e-28	14.0834	15.131	0.299249	1.09523e-08	3.41631e-36	------?--------	no	no
cg26943759	16	87100606	NA	OpenSea	16561	AK125749	0.0012089	9.63677e-05	4.25438e-36	0.0012089	9.63677e-05	4.25438e-36	0	13.3073	0.502484	0	4.25438e-36	+++++++++++++++	no	yes
cg07483304	7	27211741	HOXA10	N_Shore	0	HOXA10	-0.000899483	7.1735e-05	4.5684e-36	-0.000882706	7.69324e-05	1.78685e-30	8.27176	15.2625	0.360451	7.32752e-09	4.5684e-36	---------------	no	yes
cg18623216	3	155421970	PLCH1	OpenSea	27	PLCH1	-0.00287721	0.000125313	1.16565e-116	-0.00273536	0.000218183	4.68516e-36	62.1017	34.3023	0.0010826	3.79716e-07	4.68516e-36	------?--------	yes	no
cg07352544	1	26126233	SEPN1	OpenSea	-433	SEPN1	-0.000629581	5.02279e-05	4.83396e-36	-0.000627859	6.73087e-05	1.07831e-20	35.6903	21.7697	0.0834725	2.18564e-08	4.83396e-36	------------+--	no	no
cg03193328	7	65746852	TPST1	OpenSea	0	TPST1	-0.00111495	8.90181e-05	5.44985e-36	-0.00108934	0.00010182	1.03275e-26	15.262	15.3414	0.286527	2.12301e-08	5.44985e-36	------?--------	no	no
cg15035133	22	37962637	CDC42EP1	Island	0	CDC42EP1	-0.00104251	8.32349e-05	5.45343e-36	-0.00102604	0.00010706	9.36102e-22	30.3423	20.0983	0.127073	4.75977e-08	5.45343e-36	---------------	no	no
cg14527110	5	131561292	P4HA2	N_Shore	1643	P4HA2	-0.00084301	6.7397e-05	6.73955e-36	-0.000797467	9.98133e-05	1.35389e-15	44.259	25.1161	0.0334379	5.78486e-08	6.73955e-36	--+------------	no	no
cg02909097	17	2843206	RAP1GAP2	OpenSea	0	RAP1GAP2	0.000987516	7.89535e-05	6.78725e-36	0.000991948	8.82819e-05	2.70976e-29	14.5981	16.3931	0.289964	1.65812e-08	6.78725e-36	+++++++++++++++	no	yes
cg19355069	12	125028302	NA	Island	0	NCOR2	-0.000608032	4.86463e-05	7.55712e-36	-0.000588534	5.77749e-05	2.27398e-24	17.0522	16.8781	0.262733	7.89361e-09	7.55712e-36	--+------------	no	yes
cg14415629	11	33033607	NA	N_Shelf	-3802	DEPDC7	-0.000901507	7.21454e-05	7.88072e-36	-0.000901507	7.21454e-05	7.88072e-36	0	8.47878	0.811072	0	7.88072e-36	------?--------	no	no
cg26983198	11	1952756	TNNT3	S_Shelf	0	TNNT3	-0.00116721	9.34324e-05	8.19432e-36	-0.00116721	9.34324e-05	8.19432e-36	0	12.7678	0.465907	0	8.19432e-36	-------------?-	no	yes
cg12713583	19	940724	ARID3A	Island	0	ARID3A	-0.00304531	0.00012995	1.90655e-121	-0.00290053	0.000232576	1.07077e-35	61.1317	33.4463	0.00145983	4.03082e-07	1.07077e-35	------?--------	yes	yes
cg03875330	19	11455923	TMEM205	N_Shore	1058	TMEM205	-0.000841429	6.74847e-05	1.10991e-35	-0.000813186	9.50201e-05	1.14804e-17	39.824	21.6033	0.0618217	4.49916e-08	1.10991e-35	-----+?--------	no	no
cg00739778	17	2908023	RAP1GAP2	OpenSea	0	RAP1GAP2	-0.001279	0.000102612	1.16637e-35	-0.00128446	0.000134043	9.47675e-22	30.4994	17.266	0.139861	6.45643e-08	1.16637e-35	------?------?-	no	yes
cg20334115	1	226107899	PYCR2	N_Shelf	0	PYCR2	-0.00355477	0.000145293	3.38651e-132	-0.00349622	0.00028082	1.39816e-35	69.3173	45.6283	3.22398e-05	7.48414e-07	1.39816e-35	---------------	yes	no
cg24149590	14	75867231	NA	OpenSea	-27277	JDP2	-0.000857041	6.89405e-05	1.76051e-35	-0.000818717	8.80847e-05	1.47681e-20	31.1715	20.3404	0.119769	3.37666e-08	1.76051e-35	---------------	no	no
cg04451175	8	16860088	FGF20	S_Shore	-414	FGF20	0.00121462	9.78483e-05	2.21379e-35	0.00117594	0.000119931	1.06975e-22	24.48	17.214	0.189706	4.59075e-08	2.21379e-35	++++++?++++++++	no	yes
cg05779272	9	33168018	B4GALT1	S_Shore	-662	B4GALT1	-0.000585027	4.71641e-05	2.48393e-35	-0.000567018	6.25812e-05	1.29826e-19	34.5636	21.3948	0.0919345	1.83861e-08	2.48393e-35	---------------	no	no
cg12577010	7	134832544	TMEM140	OpenSea	-221	TMEM140	-0.00118715	9.57658e-05	2.73247e-35	-0.00118347	9.78146e-05	1.06787e-33	2.24943	13.2992	0.424979	3.14754e-09	2.73247e-35	------?--------	no	yes
cg16949914	10	6104515	IL2RA	OpenSea	-182	IL2RA	-0.0010378	8.37505e-05	2.90484e-35	-0.0010378	8.37505e-05	2.90484e-35	0	10.0067	0.761691	0	2.90484e-35	---------------	no	no
cg20112500	6	31021744	HCG22	OpenSea	-239	HCG22	-0.00102772	8.29622e-05	3.04158e-35	-0.00098043	0.000106787	4.26427e-20	29.4428	18.4248	0.142047	4.29581e-08	3.04158e-35	------------?+-	no	yes
cg14276580	13	40527020	NA	OpenSea	161218	COG6	-0.00116257	9.4191e-05	5.33722e-35	-0.00111763	0.000110403	4.36151e-24	17.9086	17.0542	0.253303	3.09476e-08	5.33722e-35	---------------	no	no
cg11765288	7	18535767	HDAC9	OpenSea	-50	HDAC9	-0.000726047	5.88361e-05	5.50476e-35	-0.000726221	8.75488e-05	1.08546e-16	44.8725	25.3957	0.0308564	4.45814e-08	5.50476e-35	---------------	no	no
cg09200921	13	49867061	CDADC1	OpenSea	0	CDADC1	-0.000880886	7.14113e-05	5.84151e-35	-0.000883641	8.16623e-05	2.74757e-27	13.7737	16.2363	0.299155	1.31417e-08	5.84151e-35	--+------------	no	no
cg09022230	7	5457225	TNRC18	N_Shore	2400	BC140723	-0.000870845	7.06606e-05	6.69972e-35	-0.000870845	7.06606e-05	6.69972e-35	0	10.7777	0.54806	0	6.69972e-35	-----??--------	no	no
cg14479136	9	139222701	GPSM1	OpenSea	770	GPSM1	-0.000883567	7.17056e-05	6.88359e-35	-0.00083862	8.78707e-05	1.37701e-21	26.3561	19.0104	0.164552	2.88565e-08	6.88359e-35	---------------	no	no
cg25583651	6	29570040	GABBR1	OpenSea	0	GABBR1	-0.00120521	9.79305e-05	8.32685e-35	-0.00120521	9.79305e-05	8.32685e-35	0	7.59595	0.868891	0	8.32685e-35	------------?--	no	no
cg19238380	1	156093948	LMNA	OpenSea	-2012	LMNA	-0.000911256	7.40616e-05	8.61753e-35	-0.000909671	8.02075e-05	8.17619e-30	7.81943	14.1028	0.366647	7.05412e-09	8.61753e-35	------?--------	no	no
cg25551168	20	3065343	AVP	S_Shore	27	AVP	-0.00158226	7.99624e-05	3.81214e-87	-0.00152721	0.000124143	8.83977e-35	50.9051	26.4793	0.014649	9.78273e-08	8.83977e-35	------?--------	yes	yes
cg03591753	6	35659141	FKBP5	S_Shelf	-2422	FKBP5	-0.000646785	5.26049e-05	9.61819e-35	-0.00065165	5.90003e-05	2.32161e-28	14.0786	15.1301	0.299301	6.6561e-09	9.61819e-35	-----?---------	no	no
cg00546897	21	45232232	LOC284837	OpenSea	216	LOC284837	-0.000837309	6.8143e-05	1.05676e-34	-0.000808984	9.32951e-05	4.27418e-18	37.4329	20.7777	0.0774433	4.09022e-08	1.05676e-34	------?--------	no	no
cg11482879	17	4480083	NA	OpenSea	1249	AB062083	0.00162049	0.000131906	1.08766e-34	0.00158741	0.000149769	3.01055e-26	15.6369	15.4096	0.282486	4.73116e-08	1.08766e-34	++++++?++++++-+	no	no
cg01394781	16	16214213	ABCC1	OpenSea	0	ABCC1	-0.00187005	9.62246e-05	3.96579e-84	-0.00185468	0.000151019	1.14412e-34	53.1429	25.6098	0.0121835	1.43412e-07	1.14412e-34	-----??--------	yes	no
cg08323969	17	40770823	NA	OpenSea	3567	TUBG1	-0.000945084	7.69588e-05	1.15424e-34	-0.000939623	0.000104554	2.54075e-19	38.7904	22.8722	0.0623805	5.84096e-08	1.15424e-34	---------------	no	no
cg13078421	19	2624622	GNG7	S_Shore	17213	BC022568	-0.00111648	9.09233e-05	1.16958e-34	-0.00103155	0.000132371	6.55035e-15	44.777	23.5409	0.0356249	9.93508e-08	1.16958e-34	------?--------	no	no
cg15948030	6	31760825	VARS	N_Shelf	0	VARS	-0.000724743	5.90725e-05	1.33372e-34	-0.000701647	7.11642e-05	6.23247e-23	23.3766	16.9661	0.200858	1.56118e-08	1.33372e-34	----------+-?--	no	no
cg15908709	17	46676215	LOC404266	S_Shore	-134	HOXB6	0.00114393	9.32435e-05	1.34266e-34	0.0011725	0.000115271	2.6514e-24	23.6575	17.0285	0.198003	4.06708e-08	1.34266e-34	++++?++++++++++	no	yes
cg14835981	7	752715	PRKAR1B	S_Shore	129	PRKAR1B	-0.00109385	8.91758e-05	1.37439e-34	-0.00101786	0.000134032	3.09709e-14	47.3193	26.5752	0.0218516	1.12634e-07	1.37439e-34	-----+---------	no	no
cg07372034	22	48486164	NA	OpenSea	-184011	MIR3201	-0.00133818	0.000109098	1.38165e-34	-0.00132264	0.000124062	1.54683e-26	15.5372	15.3914	0.28356	3.23053e-08	1.38165e-34	------?------+-	no	no
cg05059607	17	65488100	PITPNC1	OpenSea	0	PITPNC1	-0.00160514	0.000130946	1.52026e-34	-0.00160514	0.000130946	1.52026e-34	0	10.2355	0.744773	0	1.52026e-34	---------------	no	no
cg08021348	2	20280676	NA	OpenSea	-28887	LAPTM4A	0.000546325	4.45717e-05	1.53695e-34	0.000561452	6.21701e-05	1.70259e-19	33.6289	18.0802	0.113278	1.47917e-08	1.53695e-34	+++++??++++++-+	no	no
cg24815934	21	46332181	ITGB2	OpenSea	-1440	ITGB2	-0.000884236	7.22312e-05	1.85982e-34	-0.000884236	7.22312e-05	1.85982e-34	0	10.5733	0.719183	0	1.85982e-34	---------------	no	no
cg16739178	16	85470674	NA	OpenSea	-133672	LOC727710	0.00111194	9.08995e-05	2.08022e-34	0.00111846	0.000116397	7.32174e-22	31.6142	20.4721	0.115946	5.96333e-08	2.08022e-34	+++++++++++++-+	no	no
cg06442723	2	97484665	CNNM3	S_Shore	0	CNNM3	-0.000965322	7.8968e-05	2.30804e-34	-0.000948443	0.000110226	7.66323e-18	39.4594	19.8214	0.0705408	5.60115e-08	2.30804e-34	-----??--------	no	no
cg20987429	8	91553142	NA	OpenSea	81080	TMEM64	-0.00132967	0.000108845	2.54782e-34	-0.00132967	0.000108845	2.54782e-34	0	8.56332	0.805067	0	2.54782e-34	-----?---------	no	no
cg04384912	15	80325923	NA	OpenSea	-25986	ZFAND6	-0.00075835	6.21221e-05	2.83749e-34	-0.000759189	7.21581e-05	6.90003e-26	18.51	17.18	0.246712	1.37172e-08	2.83749e-34	---------------	no	no
cg00542975	2	122392291	CLASP1	OpenSea	0	CLASP1	-0.000953279	7.81165e-05	2.98504e-34	-0.000951887	7.9759e-05	7.8184e-33	2.95822	14.4268	0.418424	2.86596e-09	2.98504e-34	---------------	no	no
cg13110239	22	38711267	CSNK1E	N_Shore	0	CSNK1E	-0.000682364	5.59378e-05	3.16144e-34	-0.000647335	7.97351e-05	4.71725e-16	43.151	24.6266	0.0384374	3.72998e-08	3.16144e-34	---------------	no	yes
cg12488187	12	65671664	MSRB3	N_Shore	-758	MSRB3	-0.0010909	8.95482e-05	3.86213e-34	-0.00106309	0.000124143	1.09571e-17	39.4317	21.4634	0.064255	7.72662e-08	3.86213e-34	------?-----+--	no	yes
cg14565465	9	74298933	TMEM2	OpenSea	0	TMEM2	-0.00109948	9.02841e-05	4.07312e-34	-0.00109948	9.02841e-05	4.07312e-34	0	6.2765	0.935508	0	4.07312e-34	------?--------	no	no
cg10505630	5	151051214	SPARC	OpenSea	0	SPARC	-0.000682444	5.60667e-05	4.38177e-34	-0.000677485	6.28441e-05	4.25995e-27	14.1693	16.3112	0.294742	8.12828e-09	4.38177e-34	---------------	no	no
cg27437304	11	129992368	APLP2	N_Shore	0	APLP2	0.00108462	8.91297e-05	4.54728e-34	0.00109106	0.000105091	2.99233e-25	19.5056	17.3925	0.235864	3.06305e-08	4.54728e-34	+++++++++++++-+	no	yes
cg00816609	3	13679471	FBLN2	S_Shore	0	FBLN2	-0.000794306	6.52875e-05	4.70015e-34	-0.000791364	7.00259e-05	1.29703e-29	9.32147	15.4392	0.348808	6.79391e-09	4.70015e-34	---------------	no	yes
cg07932300	6	139454928	HECA	N_Shore	-1320	HECA	-0.000902031	7.4156e-05	4.83585e-34	-0.000902031	7.4156e-05	4.83585e-34	0	12.7092	0.549541	0	4.83585e-34	---------------	no	no
cg10689689	11	63677197	MARK2	S_Shore	0	MARK2	-0.000693408	5.70642e-05	5.64225e-34	-0.000701843	8.745e-05	1.00985e-15	49.0234	27.4636	0.0167474	4.95414e-08	5.64225e-34	---------------	no	no
cg14076971	1	2137665	C1orf86	S_Shore	1507	C1orf86	0.000820755	6.75827e-05	6.1394e-34	0.000820755	6.75827e-05	6.1394e-34	0	11.9323	0.533202	0	6.1394e-34	++++++?++++++++	no	yes
cg00587472	2	6952860	NA	OpenSea	27642	CMPK2	-0.00131774	0.000108542	6.45188e-34	-0.00131505	0.000111131	2.62362e-32	2.18657	12.2683	0.424383	3.74275e-09	6.45188e-34	-----??------+-	no	no
cg12194745	17	79423649	BAHCC1	N_Shelf	0	BAHCC1	0.00119117	9.81351e-05	6.63609e-34	0.00119173	0.000106629	5.32087e-29	10.455	15.6346	0.336194	1.75666e-08	6.63609e-34	+++++++++++++++	no	no
cg00782811	6	46293734	RCAN2	OpenSea	-105	RCAN2	0.000883858	7.28568e-05	7.19778e-34	0.000918538	8.7658e-05	1.08273e-25	20.8312	17.6837	0.221567	2.24261e-08	7.19778e-34	+++++++++++++++	no	no
cg03443331	2	97302668	KIAA1310	N_Shore	297	KANSL3	-0.000797253	6.57333e-05	7.45092e-34	-0.000797253	6.57333e-05	7.45092e-34	0	11.7397	0.549092	0	7.45092e-34	------?--------	no	no
cg19851574	6	167178233	RPS6KA2	OpenSea	0	RPS6KA2	0.00181386	0.000149615	7.92598e-34	0.00183074	0.000176757	3.87379e-25	19.2568	17.3389	0.238566	8.46376e-08	7.92598e-34	+++++++++++++++	no	no
cg25020550	8	134028958	TG	OpenSea	20014	SLA	-0.00112556	9.30399e-05	1.08751e-33	-0.00111306	0.000110635	8.24473e-24	20.4016	16.332	0.231666	3.29602e-08	1.08751e-33	------?--------	no	no
cg19595760	1	25948511	MAN1C1	S_Shelf	0	MAN1C1	-0.000922599	7.62793e-05	1.12219e-33	-0.00090572	8.31127e-05	1.18481e-27	9.75923	15.5141	0.343942	9.98337e-09	1.12219e-33	---------------	no	no
cg07157107	8	42623730	CHRNA6	OpenSea	199	CHRNA6	-0.00108272	8.95284e-05	1.1421e-33	-0.00108272	8.95284e-05	1.1421e-33	0	12.8774	0.536199	0	1.1421e-33	---------------	no	no
cg00836308	1	36552959	TEKT2	N_Shore	0	TEKT2	0.000930895	7.69765e-05	1.14686e-33	0.000852212	0.000113784	6.89981e-14	44.0863	23.2501	0.0387708	6.99887e-08	1.14686e-33	++++++?++++++-+	no	yes
cg13992911	5	1003504	NA	N_Shore	-5663	NKD2	-0.00118606	9.81404e-05	1.26207e-33	-0.00118606	9.81404e-05	1.26207e-33	0	10.9824	0.61229	0	1.26207e-33	-----+?--------	no	no
cg07063912	2	238598832	LRRFIP1	N_Shore	-1974	LRRFIP1	-0.00120699	9.98942e-05	1.30333e-33	-0.00121847	0.00011855	8.84922e-25	21.1007	17.7441	0.218684	4.19518e-08	1.30333e-33	---------------	no	no
cg03128890	8	122558224	NA	OpenSea	67046	HAS2	-0.00116995	9.69351e-05	1.53276e-33	-0.00115239	0.000109978	1.08626e-25	15.2359	16.5164	0.282864	2.66237e-08	1.53276e-33	---------------	no	no
cg26049998	17	65602730	PITPNC1	OpenSea	0	PITPNC1	-0.000787708	6.53337e-05	1.78826e-33	-0.000770387	8.35631e-05	2.99253e-20	28.9256	18.2907	0.146791	2.58172e-08	1.78826e-33	------?--------	no	no
cg01847344	21	45929576	C21orf29	S_Shelf	-7521	C21orf90	-0.000583569	4.84137e-05	1.85176e-33	-0.000583569	4.84137e-05	1.85176e-33	0	6.76956	0.913633	0	1.85176e-33	------?--------	no	no
cg05612654	6	2375895	NA	OpenSea	-15884	CR933638	0.00075913	6.30329e-05	2.10149e-33	0.00074396	8.42316e-05	1.02523e-18	33.1816	20.9523	0.102861	3.14479e-08	2.10149e-33	+++++-+++++++++	no	no
cg08548559	22	31686097	PIK3IP1	N_Shore	615	PIK3IP1	-0.00139119	0.000115529	2.1409e-33	-0.00136007	0.000145852	1.10956e-20	28.7155	18.2368	0.148734	7.86376e-08	2.1409e-33	------?--------	no	no
cg26926221	6	144698834	UTRN	OpenSea	0	UTRN	-0.00148447	0.000123299	2.20012e-33	-0.00148447	0.000123299	2.20012e-33	0	12.7619	0.466371	0	2.20012e-33	-------------?-	no	no
cg10454258	16	27443933	IL21R	OpenSea	0	IL21R	-0.000941256	7.81815e-05	2.20661e-33	-0.000904363	9.42735e-05	8.5577e-22	23.6588	17.0288	0.19799	2.76488e-08	2.20661e-33	------?------+-	no	no
cg00989249	5	177548398	N4BP3	OpenSea	300	AK127224	-0.000899832	7.47502e-05	2.24734e-33	-0.000872164	0.000113909	1.90812e-14	46.2113	26.0278	0.0256772	7.68196e-08	2.24734e-33	-------------+-	no	no
cg13443592	10	43429755	NA	S_Shore	99370	BMS1	-0.000892163	7.41766e-05	2.54578e-33	-0.000878101	9.09366e-05	4.62775e-22	26.561	19.0634	0.16254	3.09296e-08	2.54578e-33	---------------	no	no
cg23889047	1	7705756	CAMTA1	OpenSea	-26297	CAMTA1	-0.00121518	0.000101064	2.66128e-33	-0.00119212	0.000133382	3.97784e-19	34.2499	19.7718	0.101048	7.84331e-08	2.66128e-33	------?--------	no	no
cg10357314	11	94886261	NA	S_Shore	0	AK055250	-0.00202152	0.000168176	2.78074e-33	-0.00195071	0.000244191	1.36645e-15	45.0444	21.8358	0.0394018	3.17129e-07	2.78074e-33	-----??--------	no	no
cg18028767	11	859873	TSPAN4	S_Shore	-1166	AK126635	-0.000771574	6.42619e-05	3.27652e-33	-0.000771574	6.42619e-05	3.27652e-33	0	5.56407	0.960592	0	3.27652e-33	------?--------	no	no
cg25773386	3	51989369	GPR62	N_Shore	40	GPR62	-0.000711261	5.9241e-05	3.2955e-33	-0.000702893	6.73242e-05	1.62088e-25	15.8803	16.6429	0.275705	1.04177e-08	3.2955e-33	---------------	no	no
cg16437021	16	89510331	ANKRD11	OpenSea	0	AK097694	-0.00114751	9.56049e-05	3.44397e-33	-0.00114751	9.56049e-05	3.44397e-33	0	10.9589	0.532442	0	3.44397e-33	-----?-------?-	no	no
cg24159436	3	16974681	PLCL2	OpenSea	-6	MIR3714	-0.00119366	9.94679e-05	3.53332e-33	-0.00118269	0.000131352	2.17733e-19	29.515	19.8624	0.134541	6.74e-08	3.53332e-33	---------------	no	no
cg24279744	3	10408402	ATP2B2	OpenSea	21165	ATP2B2	0.000891475	7.43155e-05	3.73697e-33	0.000891475	7.43155e-05	3.73697e-33	0	12.8288	0.461121	0	3.73697e-33	++++++?++++++-+	no	no
cg23580000	16	50322156	ADCY7	OpenSea	334	ADCY7	-0.000911367	7.60086e-05	3.99395e-33	-0.000884403	9.55845e-05	2.19159e-20	26.953	19.1657	0.158712	3.38247e-08	3.99395e-33	---------------	no	no
cg10901633	3	4814459	ITPR1	OpenSea	-21185	EGOT	-0.000855788	7.148e-05	4.95593e-33	-0.000831725	8.90514e-05	9.64807e-21	29.2508	18.3748	0.143801	3.06621e-08	4.95593e-33	------?--------	no	no
cg24261333	11	73357019	PLEKHB1	OpenSea	-203	PLEKHB1	0.000852373	7.12024e-05	5.03369e-33	0.000872453	9.18807e-05	2.19174e-21	27.1523	17.8454	0.163477	2.89026e-08	5.03369e-33	++++++?++++++++	no	yes
cg16600996	22	29699230	NA	N_Shelf	2715	EWSR1	-0.000691277	5.7757e-05	5.1824e-33	-0.000691277	5.7757e-05	5.1824e-33	0	11.3435	0.582062	0	5.1824e-33	------?--------	no	no
cg15481493	11	35133274	NA	OpenSea	-27142	CD44	-0.000828263	6.92363e-05	5.56292e-33	-0.000828263	6.92363e-05	5.56292e-33	0	7.54001	0.911889	0	5.56292e-33	---------------	no	no
cg20239639	1	32739493	LCK	N_Shore	-218	LCK	-0.000889743	7.43805e-05	5.61619e-33	-0.000855289	0.000101136	2.74855e-17	37.5596	20.8198	0.0765693	4.91792e-08	5.61619e-33	------?--------	no	no
cg13856340	9	127888818	SCAI	OpenSea	0	SCAI	-0.00119611	9.99943e-05	5.63111e-33	-0.00113743	0.000125701	1.44699e-19	26.7135	19.1031	0.161046	5.80443e-08	5.63111e-33	-------------+-	no	no
cg19169154	17	19287978	MFAP4	OpenSea	1121	MAPK7	-0.000624537	5.2254e-05	6.34104e-33	-0.000607909	6.49383e-05	7.87393e-21	26.5	19.0476	0.163137	1.55355e-08	6.34104e-33	-------------+-	no	no
cg09143713	20	9141615	PLCB4	OpenSea	-56421	PLCB4	-0.00123336	0.000103221	6.59196e-33	-0.0012288	0.000122382	1.00953e-23	20.1413	17.531	0.228984	4.25418e-08	6.59196e-33	---------------	no	no
cg10278520	8	59771002	TOX	OpenSea	0	TOX	-0.000713684	5.97385e-05	6.74727e-33	-0.000691838	7.25147e-05	1.41922e-21	22.9966	18.181	0.198661	1.68472e-08	6.74727e-33	--------------+	no	no
cg04340651	15	93617080	RGMA	Island	136	RGMA	-0.0013695	0.00011464	6.80285e-33	-0.00133053	0.00014901	4.29444e-19	31.5633	18.9957	0.123238	8.94275e-08	6.80285e-33	------?--------	no	yes
cg09934892	16	3559551	CLUAP1	OpenSea	-342	CLUAP1	-0.000761234	6.37244e-05	6.83599e-33	-0.000740706	9.05954e-05	2.93472e-16	44.3359	25.1508	0.0331071	5.01282e-08	6.83599e-33	---------------	no	yes
cg14619949	5	76116169	F2RL1	S_Shore	1337	F2RL1	-0.00150037	0.000125615	6.96343e-33	-0.00148978	0.000133092	4.3813e-29	7.67067	15.1631	0.367096	2.03732e-08	6.96343e-33	-------------+-	no	yes
cg23674602	10	74023752	NA	S_Shelf	-9924	DDIT4	-0.000577359	4.83484e-05	7.17937e-33	-0.000570397	6.49448e-05	1.59477e-18	37.1976	22.2922	0.0728074	2.15163e-08	7.17937e-33	------------+--	no	no
cg25003924	15	52861754	ARPP19	S_Shore	-390	ARPP19	0.000811544	6.80037e-05	7.8869e-33	0.000811544	6.80037e-05	7.8869e-33	0	12.3558	0.577753	0	7.8869e-33	+++++++++++++++	no	no
cg08369079	6	106551623	PRDM1	OpenSea	0	PRDM1	-0.00151035	0.000126666	8.88234e-33	-0.00153418	0.000191339	1.07375e-15	45.2981	23.7652	0.0333602	1.98232e-07	8.88234e-33	------?--------	no	no
cg07324381	9	139222968	GPSM1	OpenSea	1037	GPSM1	-0.000757695	6.35454e-05	8.90729e-33	-0.000757695	6.35454e-05	8.90729e-33	0	11.5249	0.644401	0	8.90729e-33	---------------	no	no
cg02716826	9	33447032	SUGT1P1	N_Shore	599	AQP3	-0.000821226	6.89258e-05	9.92959e-33	-0.000816673	7.46821e-05	7.81161e-28	8.42945	14.1967	0.360138	6.57777e-09	9.92959e-33	------?--------	no	no
cg12073319	4	15965025	FGFBP2	OpenSea	-166	FGFBP2	-0.000923202	7.75494e-05	1.11878e-32	-0.000908593	8.6593e-05	9.33426e-26	14.6813	16.4091	0.289037	1.60639e-08	1.11878e-32	---------------	no	yes
cg17339794	19	5074224	KDM4B	N_Shore	0	KDM4B	-0.000554066	4.65486e-05	1.14254e-32	-0.000540864	6.8426e-05	2.69292e-15	48.7058	25.344	0.0207938	2.96337e-08	1.14254e-32	-------?-------	no	no
cg06152215	12	124422259	CCDC92	S_Shore	0	CCDC92	-0.00143552	0.000120675	1.24448e-32	-0.00140774	0.000144432	1.90556e-22	21.5362	17.8426	0.214043	6.3183e-08	1.24448e-32	---------------	no	no
cg14765414	13	113652335	MCF2L	N_Shelf	-3692	MCF2L	-0.000793695	6.67799e-05	1.4122e-32	-0.000792166	7.80056e-05	3.14021e-24	20.4193	17.5922	0.22599	1.77777e-08	1.4122e-32	---------------	no	no
cg26827653	11	125366540	FEZ1	S_Shore	-334	FEZ1	0.000930967	7.83481e-05	1.46052e-32	0.000930967	7.83481e-05	1.46052e-32	0	12.935	0.531649	0	1.46052e-32	+++++++++++++++	no	yes
cg16399664	12	113417284	OAS2	OpenSea	1011	OAS2	-0.00124764	0.000105025	1.51516e-32	-0.00118416	0.000158546	8.0879e-14	44.7229	25.3269	0.0314737	1.42953e-07	1.51516e-32	-------------+-	no	no
cg13428066	11	2677768	KCNQ1	OpenSea	0	KCNQ1OT1	-0.00097826	8.24768e-05	1.88626e-32	-0.00097826	8.24768e-05	1.88626e-32	0	11.8157	0.460591	0	1.88626e-32	-----??--------	no	no
cg08937102	1	1690389	NADK	N_Shore	-308	NADK	-0.000693277	5.84706e-05	1.98305e-32	-0.000693277	5.84706e-05	1.98305e-32	0	12.3511	0.499085	0	1.98305e-32	------?--------	no	no
cg19925872	15	90543392	ZNF710	N_Shore	-1359	ZNF710	0.00103448	8.75322e-05	3.14169e-32	0.00105349	0.000114471	3.47769e-20	33.4448	21.0352	0.100735	6.03499e-08	3.14169e-32	+++++++++++++-+	no	yes
cg04347477	12	125002007	NCOR2	Island	833	NCOR2	-0.00380976	0.000149604	4.74911e-143	-0.00361106	0.00030571	3.38249e-32	69.8866	46.4909	2.33017e-05	8.52953e-07	3.38249e-32	---------------	yes	yes
cg02567488	6	32822565	PSMB9	S_Shore	628	PSMB9	-0.0011115	9.41007e-05	3.39292e-32	-0.0011104	0.000100631	2.60909e-28	8.24524	10.8986	0.365471	9.2682e-09	3.39292e-32	--+--??-----??-	no	no
cg05877497	2	66667946	MEIS1	OpenSea	684	MEIS1	-0.000966414	8.18588e-05	3.64024e-32	-0.000917819	0.000130323	1.88648e-12	49.8037	27.8905	0.0147116	1.08126e-07	3.64024e-32	-------------+-	no	yes
cg10943263	6	2857924	NA	OpenSea	0	MGC39372	-0.00129019	0.000109305	3.74085e-32	-0.00129019	0.000109305	3.74085e-32	0	12.2479	0.507431	0	3.74085e-32	-------------?-	no	no
cg08099136	6	32811251	PSMB8	N_Shore	565	PSMB8	-0.00113944	9.65511e-05	3.83818e-32	-0.00113944	9.65511e-05	3.83818e-32	0	6.67859	0.824483	0	3.83818e-32	-----??-----?--	no	no
cg05152300	16	17458534	XYLT1	OpenSea	-25818	AX747757	-0.0010783	9.13832e-05	3.91646e-32	-0.00107601	9.29897e-05	5.75997e-31	1.96373	13.2604	0.427905	2.47371e-09	3.91646e-32	------?------+-	no	no
cg20253872	1	110166571	AMPD2	S_Shelf	-82	AMPD2	-0.000660706	5.59972e-05	3.95336e-32	-0.000660706	5.59972e-05	3.95336e-32	0	7.50867	0.913323	0	3.95336e-32	---------------	no	yes
cg27615366	5	131592974	PDLIM4	N_Shore	-376	PDLIM4	0.000648671	5.49928e-05	4.11431e-32	0.000656187	8.37201e-05	4.58243e-15	49.9167	25.9568	0.0172294	4.40212e-08	4.11431e-32	++++++?++++++-+	no	no
cg21926626	8	143382226	TSNARE1	S_Shelf	0	TSNARE1	-0.00235342	0.000112211	1.15095e-97	-0.00235421	0.000199606	4.1754e-32	61.5163	36.379	0.000915376	3.19556e-07	4.1754e-32	---------------	yes	no
cg09163035	17	37054726	LASP1	OpenSea	0	LASP1	-0.000754653	6.39882e-05	4.20975e-32	-0.000730982	8.56856e-05	1.45111e-17	36.177	20.3688	0.0863876	3.37992e-08	4.20975e-32	-------------?-	no	no
cg01373189	13	33002820	N4BP2L1	S_Shore	-505	N4BP2L1	-0.000922178	7.82311e-05	4.50869e-32	-0.000884534	0.000116613	3.32007e-14	49.2354	25.6084	0.0191793	8.54821e-08	4.50869e-32	------?-----+--	no	no
cg11579421	10	134211857	PWWP2B	S_Shore	1156	PWWP2B	-0.000892769	7.57508e-05	4.6311e-32	-0.000892769	7.57508e-05	4.6311e-32	0	12.561	0.561346	0	4.6311e-32	---------------	no	yes
cg19769147	14	105860954	PACS2	N_Shelf	0	PACS2	0.000559359	4.74612e-05	4.63163e-32	0.000564452	7.00869e-05	8.03972e-16	46.0783	25.9636	0.0261641	3.01478e-08	4.63163e-32	+++++++++++++-+	no	no
cg27024992	2	48094603	FBXO11	OpenSea	0	FBXO11	-0.000550584	4.67418e-05	4.99197e-32	-0.000550584	4.67418e-05	4.99197e-32	0	6.90792	0.906834	0	4.99197e-32	-----?--------+	no	no
cg19103704	19	40440963	FCGBP	OpenSea	-430	FCGBP	-0.00074135	6.29478e-05	5.11591e-32	-0.000732274	7.7055e-05	2.03412e-21	27.4232	19.2899	0.154165	2.30723e-08	5.11591e-32	---------------	no	no
cg03460756	17	45353128	ITGB3	OpenSea	0	ITGB3	0.00096547	8.19851e-05	5.18043e-32	0.00096547	8.19851e-05	5.18043e-32	0	11.0904	0.603241	0	5.18043e-32	++++++?++++++++	no	no
cg07069759	10	47134171	LOC728643	OpenSea	-335	LOC728643	0.00121586	0.000103402	6.38411e-32	0.00122239	0.00011878	7.72041e-25	17.2269	16.9137	0.260805	3.49885e-08	6.38411e-32	+++++++++++++++	no	no
cg03295554	11	128395450	ETS1	S_Shelf	-3245	ETS1	-0.00139216	0.000118397	6.38912e-32	-0.00142246	0.000153313	1.72504e-20	33.4582	21.0394	0.100627	1.0939e-07	6.38912e-32	---------------	no	no
cg19576697	5	176837920	F12	OpenSea	-1343	F12	-0.00103955	8.84193e-05	6.49253e-32	-0.00103955	8.84193e-05	6.49253e-32	0	11.96	0.448897	0	6.49253e-32	-----?-------?-	no	no
cg27217148	10	105111158	PCGF6	S_Shore	-267	PCGF6	-0.000784805	6.67615e-05	6.62834e-32	-0.000757247	8.03741e-05	4.44566e-21	19.793	16.2081	0.238077	1.66331e-08	6.62834e-32	------?--------	no	no
cg21223094	12	11975515	ETV6	OpenSea	-46842	ETV6	-0.0010079	8.57746e-05	7.01594e-32	-0.0010079	8.57746e-05	7.01594e-32	0	12.0852	0.520674	0	7.01594e-32	-------------?-	no	no
cg16170346	19	2424006	TMPRSS9	Island	1615	TIMM13	-0.00148033	0.000125991	7.11028e-32	-0.00148033	0.000125991	7.11028e-32	0	8.36492	0.819041	0	7.11028e-32	------?--------	no	yes
cg06758448	2	192067742	NA	OpenSea	-28840	STAT4	-0.00074021	6.30313e-05	7.62373e-32	-0.00074021	6.30313e-05	7.62373e-32	0	10.9715	0.613207	0	7.62373e-32	-----?---------	no	no
cg14864103	13	113622738	MCF2L	Island	-40	MCF2L	-0.00119918	0.000102125	7.73853e-32	-0.00124327	0.000137475	1.51569e-19	32.8505	20.849	0.105565	8.35516e-08	7.73853e-32	-------------+-	no	yes
cg12103569	12	132258560	SFRS8	OpenSea	0	SFSWAP	-0.00121925	0.000103882	8.24759e-32	-0.00117439	0.000141455	1.02194e-16	37.5973	22.4349	0.0701085	1.02107e-07	8.24759e-32	-----+---------	no	no
cg23304605	14	91866373	CCDC88C	OpenSea	0	CCDC88C	-0.000854479	7.28104e-05	8.3666e-32	-0.000804552	0.000101403	2.11868e-15	37.7838	20.8949	0.0750341	4.85776e-08	8.3666e-32	------?------+-	no	no
cg07013104	11	73357095	PLEKHB1	OpenSea	-127	PLEKHB1	0.000713848	6.08284e-05	8.38967e-32	0.000713848	6.08284e-05	8.38967e-32	0	11.8584	0.539285	0	8.38967e-32	++++++?++++++++	no	yes
cg02979520	3	48471575	PLXNB1	S_Shore	-115	PLXNB1	-0.000731939	6.24267e-05	9.51714e-32	-0.000731939	6.24267e-05	9.51714e-32	0	8.19931	0.830377	0	9.51714e-32	-----?---------	no	no
cg24873093	1	45991060	NA	S_Shelf	-2498	PRDX1	-0.00081836	6.9919e-05	1.21023e-31	-0.00076582	9.24894e-05	1.23082e-16	33.8387	19.6489	0.104316	3.68526e-08	1.21023e-31	------?--------	no	no
cg19478223	4	141264602	SCOC	OpenSea	6	SCOC	-0.00126578	0.000108236	1.35851e-31	-0.00126868	0.000116386	1.14413e-27	8.70864	15.3355	0.355611	1.75527e-08	1.35851e-31	---------------	no	yes
cg09722609	5	149887422	NDST1	OpenSea	-251	NDST1	-0.000775967	6.63602e-05	1.37983e-31	-0.000777907	7.60414e-05	1.45445e-24	16.1982	14.3195	0.280772	1.17014e-08	1.37983e-31	-----??--------	no	no
cg20593826	1	59280370	NA	Island	0	LOC100131060	0.00156445	0.000133825	1.42971e-31	0.00155959	0.000177392	1.47243e-18	34.4688	19.8379	0.0993269	1.38011e-07	1.42971e-31	++++++?++++++++	no	yes
cg03676485	7	2563816	LFNG	Island	-2891	MIR4648	-0.000874228	7.48078e-05	1.4973e-31	-0.000874228	7.48078e-05	1.4973e-31	0	13.9207	0.455633	0	1.4973e-31	---------------	no	yes
cg21850518	17	42357520	NA	OpenSea	-12018	SLC4A1	0.000706934	6.04991e-05	1.52011e-31	0.00073267	9.08674e-05	7.4408e-16	45.741	23.9592	0.0315078	4.61838e-08	1.52011e-31	++++++?++-+++++	no	no
cg07408552	17	40611995	ATP6V0A1	S_Shore	1134	ATP6V0A1	-0.000829552	7.10172e-05	1.59387e-31	-0.000830035	7.1885e-05	7.67003e-31	1.46432	14.2081	0.434329	1.17409e-09	1.59387e-31	---------------	no	no
cg03281561	3	159942181	LOC401097	N_Shore	-1241	C3orf80	0.001768	0.00015139	1.64204e-31	0.00166776	0.000213172	5.13523e-15	38.7406	22.8536	0.0626935	2.32128e-07	1.64204e-31	+++++-+++++++++	no	yes
cg25953130	10	63753550	ARID5B	OpenSea	17462	JA660620	-0.00166643	0.000142712	1.67257e-31	-0.00165248	0.000156041	3.31663e-26	10.7992	15.6949	0.332357	3.87613e-08	1.67257e-31	---------------	no	no
cg26581729	9	139939792	NPDC1	Island	884	NPDC1	-0.000778107	6.66384e-05	1.67966e-31	-0.000762905	8.66677e-05	1.33626e-18	32.3972	19.23	0.116145	3.11348e-08	1.67966e-31	------?-----+--	no	no
cg26706803	16	50293530	NA	OpenSea	-6931	ADCY7	-0.00123296	0.000105606	1.70923e-31	-0.00120022	0.000116685	8.15163e-25	10.6627	15.6709	0.33388	2.14098e-08	1.70923e-31	---------------	no	no
cg02439077	10	72202215	NODAL	S_Shore	-750	NODAL	0.00100368	8.5984e-05	1.75393e-31	0.000994837	0.00011011	1.64053e-19	29.8314	19.9519	0.131664	4.98014e-08	1.75393e-31	++++++++++++--+	no	no
cg03433048	17	4806453	CHRNE	S_Shore	-84	CHRNE	-0.000931986	7.99402e-05	2.07586e-31	-0.00092374	9.40111e-05	8.71209e-23	19.7991	16.2093	0.238012	2.31513e-08	2.07586e-31	------?--------	no	no
cg21788755	3	48508391	TREX1	OpenSea	0	TREX1	-0.000603636	5.18085e-05	2.25963e-31	-0.000603636	5.18085e-05	2.25963e-31	0	10.8689	0.621795	0	2.25963e-31	-------------?+	no	no
cg06291107	20	36157675	BLCAP	S_Shore	-1342	BLCAP	0.000791252	6.79476e-05	2.43217e-31	0.000831004	0.000103744	1.14573e-15	48.4705	23.2876	0.0253811	6.0007e-08	2.43217e-31	+++++?+++++++?+	no	no
cg26203136	7	739057	PRKAR1B	OpenSea	0	PRKAR1B	0.00147295	0.00012661	2.77843e-31	0.00147295	0.00012661	2.77843e-31	0	9.80455	0.633103	0	2.77843e-31	+++++??++++++++	no	no
cg08080174	16	72992580	ZFHX3	N_Shore	0	ZFHX3	0.000754335	6.48462e-05	2.81119e-31	0.000754335	6.48462e-05	2.81119e-31	0	13.5772	0.481659	0	2.81119e-31	++++++++++++++-	no	no
cg11217218	17	79521061	NA	S_Shore	-1632	C17orf70	-0.000531321	4.56905e-05	2.94579e-31	-0.000531321	4.56905e-05	2.94579e-31	0	13.2099	0.510066	0	2.94579e-31	---------------	no	no
cg15016701	12	63211683	PPM1H	OpenSea	114746	AK024134	-0.00126103	0.000108497	3.16013e-31	-0.00124135	0.000149694	1.10847e-16	38.6339	22.8139	0.063366	1.17381e-07	3.16013e-31	---------------	no	no
cg06372654	7	128044655	IMPDH1	N_Shore	851	DQ579129	-0.000652895	5.62102e-05	3.44787e-31	-0.00063125	8.07459e-05	5.37838e-15	41.1141	23.7748	0.0487739	3.50261e-08	3.44787e-31	---+-----------	no	no
cg02992639	1	155098827	NA	Island	-1521	EFNA1	0.00103196	8.89127e-05	3.82015e-31	0.0010055	0.000110329	7.96607e-20	27.2079	19.2329	0.156241	4.62706e-08	3.82015e-31	+++++++++++++++	no	no
cg24741609	1	54122060	GLIS1	OpenSea	0	GLIS1	-0.000891173	7.68176e-05	4.06554e-31	-0.000891173	7.68176e-05	4.06554e-31	0	10.3462	0.736457	0	4.06554e-31	---------------	no	no
cg02743878	2	169937094	DHRS9	OpenSea	-522	DHRS9	-0.000911967	7.86156e-05	4.10471e-31	-0.000890597	9.85766e-05	1.64644e-19	29.2557	19.7896	0.136916	3.98676e-08	4.10471e-31	---------------	no	no
cg24890964	20	36153642	BLCAP	N_Shelf	-689	BLCAP	-0.000631705	5.44569e-05	4.11678e-31	-0.00061298	7.93898e-05	1.15294e-14	44.7337	23.5225	0.0358174	3.52684e-08	4.11678e-31	-----+?--------	no	no
cg02691192	17	59693501	NA	OpenSea	-24938	NACA2	-0.00130376	0.000112409	4.19964e-31	-0.00129085	0.000145939	9.14088e-19	28.4691	16.776	0.158221	7.10032e-08	4.19964e-31	-----??--------	no	no
cg24757978	3	69003455	NA	OpenSea	20912	C3orf64	0.00119825	0.000103327	4.2848e-31	0.00119828	0.000103351	4.4015e-31	0.026525	14.0037	0.449434	4.44999e-11	4.2848e-31	+++++++++++++-+	no	no
cg02980249	6	31760762	VARS	N_Shelf	0	VARS	-0.000942447	8.12822e-05	4.3815e-31	-0.000935421	0.000117172	1.42484e-15	45.1591	21.8815	0.0388696	7.38618e-08	4.3815e-31	------?-----?--	no	no
cg12403889	1	11753338	C1orf187	S_Shore	1558	C1orf187	-0.000758467	6.55541e-05	5.8422e-31	-0.000735837	8.11569e-05	1.22503e-19	23.9877	18.4181	0.188398	2.18071e-08	5.8422e-31	---------------	no	no
cg01739167	17	4806344	CHRNE	S_Shore	25	CHRNE	-0.000747945	6.46503e-05	5.91023e-31	-0.000710744	8.83318e-05	8.53365e-16	40.1131	21.7076	0.0600617	4.04739e-08	5.91023e-31	------?--------	no	no
cg13149245	15	65105500	NA	OpenSea	2332	PIF1	-0.00101723	8.79593e-05	6.2134e-31	-0.00101723	8.79593e-05	6.2134e-31	0	12.3618	0.577271	0	6.2134e-31	-------------+-	no	no
cg18030453	3	45506216	LARS2	OpenSea	0	LARS2	0.000723373	6.2556e-05	6.30011e-31	0.000746014	8.4929e-05	1.57806e-18	37.7374	22.4854	0.0691757	3.7071e-08	6.30011e-31	+++++++++++++-+	no	no
cg15659420	11	20034979	NAV2	OpenSea	-9404	NAV2	-0.00128154	0.000110832	6.35313e-31	-0.00128756	0.00015098	1.489e-17	39.2596	21.4025	0.0653389	1.15589e-07	6.35313e-31	------?--------	no	no
cg19653589	19	2614177	GNG7	S_Shore	27658	BC022568	-0.000668748	5.78471e-05	6.5253e-31	-0.000659583	8.08791e-05	3.4868e-16	39.2846	21.4114	0.0651806	3.2292e-08	6.5253e-31	------?--------	no	no
cg14905320	4	79339096	FRAS1	OpenSea	-1006	FRAS1	0.000910986	7.88219e-05	6.76248e-31	0.000921602	9.8075e-05	5.61875e-21	27.55	19.3237	0.152947	3.69782e-08	6.76248e-31	+++++++++++++-+	no	no
cg16426670	20	2675996	EBF4	S_Shore	0	EBF4	0.00136843	0.000118436	7.03408e-31	0.00136807	0.000119986	4.08954e-30	1.81933	14.2594	0.430568	4.01065e-09	7.03408e-31	+++++++++++++++	no	yes
cg14188508	19	11685647	ACP5	N_Shelf	0	ACP5	-0.000741532	6.4188e-05	7.16949e-31	-0.000731804	8.62593e-05	2.18016e-17	34.438	21.3538	0.0929028	3.48342e-08	7.16949e-31	--------------+	no	no
cg21542842	4	77899442	43354	OpenSea	0	43354	-0.000706896	6.11958e-05	7.26465e-31	-0.000682342	7.60696e-05	2.966e-19	27.7611	19.3801	0.150927	2.25024e-08	7.26465e-31	---------------	no	no
cg06687489	15	52587077	MYO5C	N_Shore	918	MYO5C	-0.00128109	0.000110918	7.39133e-31	-0.00125701	0.000132212	1.95192e-21	21.7014	16.6031	0.218089	5.02224e-08	7.39133e-31	------?--------	no	no
cg26280911	5	133891771	PHF15	OpenSea	-8090	PHF15	-0.000546007	4.72756e-05	7.42926e-31	-0.000534154	5.97768e-05	4.04216e-19	30.675	20.1947	0.124121	1.53562e-08	7.42926e-31	---------------	no	no
cg01143068	15	42888179	STARD9	OpenSea	0	STARD9	-0.00103778	8.98606e-05	7.48475e-31	-0.00103778	8.98606e-05	7.48475e-31	0	6.4879	0.952658	0	7.48475e-31	---------------	no	no
cg06635952	2	70025869	ANXA4	OpenSea	211	AK125871	-0.00104085	9.01625e-05	7.8991e-31	-0.00104085	9.01625e-05	7.8991e-31	0	5.70215	0.956325	0	7.8991e-31	-----?---------	no	no
cg08731696	1	59280489	NA	Island	0	LOC100131060	0.00158758	0.000137527	7.93725e-31	0.00158758	0.000137527	7.93725e-31	0	11.7619	0.547261	0	7.93725e-31	++++++?++++++++	no	yes
cg03602233	16	75144040	ZNRF1	OpenSea	0	ZNRF1	-0.000759612	6.58181e-05	8.1891e-31	-0.000750461	7.38396e-05	2.88844e-24	14.9044	15.2769	0.290385	1.10523e-08	8.1891e-31	------------+?-	no	yes
cg02835421	1	44411569	IPO13	N_Shore	-908	IPO13	-0.000644133	5.58253e-05	8.45051e-31	-0.000644133	5.58253e-05	8.45051e-31	0	8.13202	0.882335	0	8.45051e-31	---------------	no	no
cg06245338	17	74410839	UBE2O	OpenSea	-14837	UBE2O	-0.000837438	7.25845e-05	8.54584e-31	-0.000853951	9.13611e-05	9.01835e-21	26.7814	17.755	0.167044	2.85598e-08	8.54584e-31	------?--------	no	no
cg11860434	7	102067440	NA	OpenSea	311	PRKRIP1	-0.000771272	6.68741e-05	8.97527e-31	-0.000740014	8.57377e-05	6.07429e-18	29.8698	18.5369	0.138176	2.82667e-08	8.97527e-31	---+--?------+-	no	no
cg04638655	14	101529855	MIR541	N_Shore	-976	MIR541	-0.00134592	0.000116819	1.02925e-30	-0.00134592	0.000116819	1.02925e-30	0	6.8674	0.86625	0	1.02925e-30	-----?-------?-	no	no
cg07027457	16	89025522	CBFA2T3	OpenSea	-17305	CBFA2T3	-0.000564959	4.90459e-05	1.05859e-30	-0.000615659	7.56249e-05	3.92159e-16	43.4734	22.998	0.0416999	2.85935e-08	1.05859e-30	------?------+-	no	no
cg16292768	8	27467783	CLU	OpenSea	1091	CLU	-0.000982078	8.53038e-05	1.13837e-30	-0.000982078	8.53038e-05	1.13837e-30	0	12.612	0.478206	0	1.13837e-30	------?--------	no	no
cg25850808	6	74405048	CD109	N_Shore	-459	CD109	-0.000957457	8.32042e-05	1.21182e-30	-0.000942589	0.000100981	1.01603e-20	21.6386	16.5898	0.218741	2.85807e-08	1.21182e-30	------?--------	no	no
cg06774445	1	36793290	NA	S_Shelf	2806	SH3D21	-0.000696447	6.05291e-05	1.2309e-30	-0.000671562	6.95106e-05	4.40253e-22	17.3737	16.9438	0.259187	1.20807e-08	1.2309e-30	---------------	no	no
cg05249026	16	11031524	DEXI	N_Shelf	469	AX748339	-0.000969124	8.42352e-05	1.24532e-30	-0.00094707	0.000105948	3.92657e-19	26.8936	17.7823	0.165961	3.86938e-08	1.24532e-30	------?------+-	no	no
cg03566174	2	95709308	MAL	OpenSea	0	MAL	-0.00108245	9.41444e-05	1.3531e-30	-0.00106662	0.000109535	2.08357e-22	18.8595	17.254	0.242894	3.2362e-08	1.3531e-30	---------------	no	no
cg08412913	16	85429522	NA	OpenSea	-92520	LOC727710	-0.00160784	8.5839e-05	2.77426e-78	-0.00157142	0.000136698	1.38853e-30	52.2396	29.313	0.00947699	1.28727e-07	1.38853e-30	-------------+-	yes	no
cg13008538	7	3083741	CARD11	OpenSea	-232	CARD11	-0.000819984	7.14449e-05	1.71851e-30	-0.000818021	7.201e-05	6.62787e-30	0.807259	14.1139	0.441258	6.63413e-10	1.71851e-30	---------------	no	yes
cg16462073	16	28995843	SPNS1	OpenSea	-303	LAT	-0.000640925	5.58507e-05	1.74798e-30	-0.000640925	5.58507e-05	1.74798e-30	0	10.6644	0.712174	0	1.74798e-30	---------------	no	no
cg17149103	1	147789480	NA	N_Shore	-8379	TRNA_Pseudo	0.00125514	0.000109393	1.78922e-30	0.00125514	0.000109393	1.78922e-30	0	10.4018	0.660792	0	1.78922e-30	++++++?++++++-+	no	yes
cg13222915	1	184598594	NA	OpenSea	439	C1orf21	-0.000771027	6.72272e-05	1.88878e-30	-0.000732944	9.21372e-05	1.79249e-15	39.7724	19.9244	0.0685294	4.02175e-08	1.88878e-30	-----??--------	no	no
cg13067635	1	5526684	NA	OpenSea	95084	AK125078	-0.000952512	8.30614e-05	1.91982e-30	-0.00090795	0.000119103	2.47454e-14	41.5243	23.9416	0.0465724	7.75774e-08	1.91982e-30	-------------+-	no	no
cg13052625	3	47865946	DHX30	N_Shore	-529	DHX30	-0.000933955	8.14676e-05	1.99764e-30	-0.000894954	0.000113489	3.12466e-15	38.941	21.2909	0.067371	6.29447e-08	1.99764e-30	------?--------	no	no
cg08528970	4	76640579	NA	OpenSea	8117	AK311578	-0.00121463	0.000105972	2.05295e-30	-0.00121463	0.000105972	2.05295e-30	0	10.5043	0.652267	0	2.05295e-30	------?--------	no	no
cg27293155	2	38044012	NA	OpenSea	9377	AK057187	0.00109675	9.57397e-05	2.20613e-30	0.00111766	0.000139105	9.38229e-16	45.6539	25.7608	0.0277586	1.19867e-07	2.20613e-30	+++++++++++++++	no	no
cg26267561	20	3052224	OXT	Island	-41	OXT	-0.000859973	7.50867e-05	2.26962e-30	-0.000867604	0.000106428	3.57904e-16	38.3054	21.0715	0.0715256	5.27484e-08	2.26962e-30	------?--------	no	yes
cg09723161	7	2563909	LFNG	Island	-2798	MIR4648	-0.000659245	5.75694e-05	2.3164e-30	-0.000648193	8.52076e-05	2.80048e-14	46.4505	26.144	0.0248167	4.53512e-08	2.3164e-30	---------------	no	yes
cg06977285	7	18127468	NA	S_Shore	897	HDAC9	0.00074898	6.54283e-05	2.42458e-30	0.00074373	9.52869e-05	5.94211e-15	46.0536	25.9517	0.0262553	5.68166e-08	2.42458e-30	+++++++++++++++	no	yes
cg17375396	11	67202808	RPS6KB2	N_Shore	0	RPS6KB2	-0.00116282	0.00010159	2.45711e-30	-0.00116189	0.000117295	3.9301e-23	16.0953	16.6856	0.27332	3.15332e-08	2.45711e-30	---------------	no	no
cg26215727	12	6485537	SCNN1A	OpenSea	-632	SCNN1A	-0.000652594	5.70572e-05	2.71461e-30	-0.000616985	7.98254e-05	1.08239e-14	39.2174	23.0329	0.0597362	3.32575e-08	2.71461e-30	-------------+-	no	no
cg07769588	19	10655622	ATG4D	S_Shore	-10	ATG4D	-0.000715994	6.26353e-05	2.92165e-30	-0.00070012	8.40746e-05	8.26641e-17	34.6724	19.8997	0.0977397	3.08566e-08	2.92165e-30	------?--------	no	no
cg07060794	7	23387365	IGF2BP3	OpenSea	-12	IGF2BP3	-0.000962155	8.41822e-05	2.98053e-30	-0.000968816	9.00372e-05	5.30704e-27	8.6821	13.1409	0.358883	9.14487e-09	2.98053e-30	------??-------	no	no
cg06495038	5	76247647	CRHBP	N_Shore	-1032	CRHBP	-0.000938135	8.21147e-05	3.1476e-30	-0.000938135	8.21147e-05	3.1476e-30	0	10.4121	0.57986	0	3.1476e-30	------?------?-	no	no
cg11210880	6	11779911	C6orf105	OpenSea	-631	C6orf105	0.000955363	8.36638e-05	3.35823e-30	0.000957557	9.50704e-05	7.34076e-24	15.6301	16.5936	0.278483	2.04177e-08	3.35823e-30	+++++++++++++-+	no	yes
cg17115737	7	75580813	POR	OpenSea	7579	SNORA14A	-0.00085829	7.52082e-05	3.63441e-30	-0.00085829	7.52082e-05	3.63441e-30	0	13.9561	0.452984	0	3.63441e-30	---------------	no	no
cg26537478	2	66668012	MEIS1	OpenSea	750	MEIS1	-0.000862857	7.56194e-05	3.70454e-30	-0.000809949	0.000106264	2.4974e-14	40.35	21.7938	0.0586402	5.72006e-08	3.70454e-30	------?------+-	no	yes
cg11980897	1	32237457	NA	N_Shore	-7809	BAI2	-0.000641983	5.63818e-05	4.89108e-30	-0.000624888	7.25804e-05	7.33174e-18	30.2066	20.0592	0.128286	2.17257e-08	4.89108e-30	---------------	no	no
cg17230773	7	142494148	NA	N_Shore	-72	TCRBV14.1-J2.1	-0.00163179	0.000143325	4.95541e-30	-0.00163037	0.000144571	1.69782e-29	1.03659	14.1466	0.438844	3.37221e-09	4.95541e-30	---------------	no	yes
cg02747950	15	63526883	RAB8B	OpenSea	0	RAB8B	-0.000968023	8.50354e-05	5.03824e-30	-0.000990388	0.000122191	5.26519e-16	43.5082	23.0122	0.0415303	8.18035e-08	5.03824e-30	------?--------	no	no
cg18684879	14	101175517	NA	Island	-17684	DLK1	0.00109554	9.63383e-05	5.77801e-30	0.00112295	0.000123807	1.18838e-19	31.6895	20.4947	0.115301	6.75922e-08	5.77801e-30	+++++++++++++++	no	no
cg00177203	1	149901142	MTMR11	S_Shore	0	MTMR11	0.000642156	5.65809e-05	7.4726e-30	0.000641836	7.32752e-05	1.9655e-18	29.9233	19.9781	0.130833	2.19922e-08	7.4726e-30	+++++++++++++-+	no	no
cg11985480	2	74729100	LOC151534	N_Shore	-643	LOC151534	0.00124047	0.000109303	7.50512e-30	0.00126184	0.000155302	4.47117e-16	42.6209	22.6563	0.0459901	1.3137e-07	7.50512e-30	++++++?++++++++	no	no
cg03750061	10	119131167	PDZD8	N_Shelf	0	PDZD8	-0.00078884	6.95714e-05	8.45168e-30	-0.000784874	8.55295e-05	4.44702e-20	27.4026	19.2844	0.154363	2.83438e-08	8.45168e-30	---------------	no	no
cg03390636	15	80843452	ARNT2	OpenSea	0	ARNT2	-0.00132336	0.000116832	9.65037e-30	-0.00132336	0.000116832	9.65037e-30	0	13.6698	0.474588	0	9.65037e-30	-------------+-	no	no
cg09825327	1	211503219	TRAF5	S_Shelf	0	TRAF5	-0.000547379	4.83517e-05	1.03566e-29	-0.000540393	5.93269e-05	8.33603e-20	26.6498	19.0865	0.16167	1.31604e-08	1.03566e-29	---------------	no	no
cg17230002	12	54689504	NFE2	OpenSea	38	NFE2	-0.000748388	6.61742e-05	1.17948e-29	-0.0007431	7.17783e-05	4.06789e-25	10.0039	14.4451	0.343263	7.14483e-09	1.17948e-29	-------------?-	no	yes
cg10768063	15	29213736	APBA2	OpenSea	-106	APBA2	-0.000855449	7.56444e-05	1.18671e-29	-0.000855449	7.56444e-05	1.18671e-29	0	12.7556	0.545852	0	1.18671e-29	---------------	no	no
cg09718582	2	240751196	NA	OpenSea	28840	LOC150935	0.00131552	0.000116351	1.21913e-29	0.00132901	0.000134713	5.87358e-23	19.3038	17.349	0.238055	5.03695e-08	1.21913e-29	+++++++++++++++	no	no
cg25287071	1	226878419	ITPKB	OpenSea	16475	ITPKB	-0.00123612	0.000109365	1.27352e-29	-0.00118093	0.000140041	3.3771e-17	26.1992	16.26	0.179617	6.05648e-08	1.27352e-29	------?----?---	no	no
cg16098726	3	128778738	GP9	OpenSea	-906	GP9	0.000693928	6.13979e-05	1.28043e-29	0.000692448	6.24192e-05	1.34892e-28	1.95792	14.2796	0.429096	1.18166e-09	1.28043e-29	+++++++++++++++	no	yes
cg14499274	9	136705398	VAV2	OpenSea	-50049	VAV2	0.00114967	0.000101737	1.30634e-29	0.00115407	0.000155297	1.07461e-13	48.3515	25.1702	0.0219233	1.43951e-07	1.30634e-29	++++++?++++++-+	no	no
cg04784315	9	125797284	GPR21	OpenSea	439	GPR21	-0.000844536	7.47609e-05	1.36581e-29	-0.000844536	7.47609e-05	1.36581e-29	0	7.16399	0.928205	0	1.36581e-29	---------------	no	no
cg10380221	16	31075618	ZNF668	Island	791	ZNF668	-0.00083338	7.37761e-05	1.37215e-29	-0.000829459	7.51015e-05	2.33049e-28	1.82489	13.2416	0.429324	1.51501e-09	1.37215e-29	------?--------	no	yes
cg05217983	6	45406867	RUNX2	OpenSea	0	RUNX2	-0.00119857	0.00010614	1.43225e-29	-0.00119857	0.00010614	1.43225e-29	0	10.7689	0.630174	0	1.43225e-29	-------------?-	no	no
cg07796002	19	42392337	ARHGEF1	S_Shelf	0	ARHGEF1	-0.000670249	5.9356e-05	1.43687e-29	-0.000651318	7.95429e-05	2.65027e-16	31.7037	19.0347	0.122031	2.51007e-08	1.43687e-29	-------------?-	no	no
cg02567958	22	37962818	CDC42EP1	Island	0	CDC42EP1	-0.000519178	4.60011e-05	1.53498e-29	-0.000496739	6.76212e-05	2.04373e-13	44.3254	25.1461	0.0331522	2.69267e-08	1.53498e-29	---+----------+	no	no
cg16767506	7	142494244	NA	N_Shore	-1	TCRVB	-0.00140292	0.000124324	1.56703e-29	-0.00138372	0.000178713	9.73496e-15	41.9385	24.1124	0.0444108	1.76633e-07	1.56703e-29	---------------	no	yes
cg16277071	17	75537317	NA	OpenSea	4643	BC040189	0.000836445	7.41723e-05	1.70378e-29	0.000845389	8.84023e-05	1.14415e-21	22.6791	15.5197	0.214236	2.19136e-08	1.70378e-29	+++++??++++++-+	no	yes
cg13622265	9	124584474	TTLL11	OpenSea	0	TTLL11	0.00145969	0.000129556	1.91259e-29	0.00146068	0.000137968	3.42145e-26	8.48466	15.298	0.358093	2.41066e-08	1.91259e-29	+++++++++++++++	no	no
cg05903330	22	39542136	CBX7	Island	0	CBX7	-0.000786342	6.9828e-05	2.04132e-29	-0.000786342	6.9828e-05	2.04132e-29	0	12.0748	0.600294	0	2.04132e-29	------------+--	no	no
cg20603222	7	1096387	C7orf50	N_Shore	-753	GPR146	-0.00066092	5.86922e-05	2.0492e-29	-0.000688754	8.72762e-05	2.982e-15	41.9653	22.4004	0.04946	3.80058e-08	2.0492e-29	------?--------	no	no
cg01373166	22	24823389	ADORA2A	S_Shelf	-140	ADORA2A	-0.000587625	5.21957e-05	2.11199e-29	-0.000567624	6.65383e-05	1.45349e-17	31.2392	20.3604	0.119181	1.92369e-08	2.11199e-29	--------------+	no	yes
cg00547530	16	3559687	CLUAP1	OpenSea	-206	CLUAP1	-0.000605401	5.3786e-05	2.16988e-29	-0.000560914	7.06463e-05	2.02591e-15	30.9435	18.8252	0.128625	1.96003e-08	2.16988e-29	-----?---------	no	yes
cg26096752	5	66530611	NA	OpenSea	-37994	CD180	-0.00197015	0.000175231	2.50288e-29	-0.0018926	0.000224565	3.5208e-17	31.678	20.4912	0.1154	2.21817e-07	2.50288e-29	---------------	no	no
cg08376310	11	2858621	KCNQ1	OpenSea	0	KCNQ1	0.00149887	0.000133343	2.5726e-29	0.00150068	0.000144868	3.81157e-25	8.33838	15.2736	0.359713	2.61106e-08	2.5726e-29	+++++++++++++++	no	no
cg01790646	2	240321229	HDAC4	N_Shore	1414	HDAC4	-0.000808089	7.18918e-05	2.58355e-29	-0.000808484	9.48296e-05	1.51952e-17	37.0602	22.2435	0.0737479	4.67862e-08	2.58355e-29	---------------	no	no
cg25197194	3	128758787	CCDC48	OpenSea	0	CCDC48	-0.00147477	0.000131242	2.68369e-29	-0.00147477	0.000131242	2.68369e-29	0	8.1087	0.883587	0	2.68369e-29	---------------	no	no
cg07306253	15	41062224	DNAJC17	OpenSea	66	C15orf62	-0.000787853	7.02132e-05	3.2205e-29	-0.000752877	9.46347e-05	1.78238e-15	36.3263	21.9871	0.0788802	4.45302e-08	3.2205e-29	---------------	no	no
cg15681239	3	38080203	DLEC1	N_Shore	-492	DLEC1	-0.00167628	0.0001494	3.25053e-29	-0.00167628	0.0001494	3.25053e-29	0	4.35019	0.986864	0	3.25053e-29	-----?---------	no	no
cg17738521	6	143224179	HIVEP2	OpenSea	0	HIVEP2	-0.001099	9.79759e-05	3.36353e-29	-0.0011005	0.000114279	5.97402e-22	18.5202	14.7276	0.256674	2.99249e-08	3.36353e-29	------?------?-	no	no
cg11276172	10	106093694	ITPRIP	N_Shelf	-31	ITPRIP	0.000831214	7.41791e-05	3.83178e-29	0.000837246	8.43943e-05	3.38539e-23	15.2391	15.3373	0.286774	1.46036e-08	3.83178e-29	+++++?+++++++-+	no	no
cg02753354	19	1074727	HMHA1	Island	-2714	HMHA1	-0.000918207	8.19553e-05	3.90765e-29	-0.000903622	9.669e-05	9.14064e-21	20.5085	17.6119	0.22503	2.71643e-08	3.90765e-29	---------------	no	yes
cg12054453	17	57915717	TMEM49	OpenSea	0	VMP1	-0.00146855	0.00013109	3.959e-29	-0.00146855	0.00013109	3.959e-29	0	9.83217	0.774348	0	3.959e-29	---------------	no	yes
cg13487983	9	137296319	RXRA	N_Shelf	0	RXRA	-0.000542377	4.84645e-05	4.50244e-29	-0.000542377	4.84645e-05	4.50244e-29	0	13.3302	0.500703	0	4.50244e-29	-------------+-	no	no
cg19258882	12	56472805	ERBB3	Island	-1003	ERBB3	0.00059928	5.35649e-05	4.67296e-29	0.000626733	8.06768e-05	7.94593e-15	46.3182	26.0796	0.0252901	3.91935e-08	4.67296e-29	+++++++++++++-+	no	no
cg01324550	17	46676099	LOC404266	S_Shore	-18	HOXB6	0.000892273	7.97596e-05	4.71956e-29	0.000893376	8.20658e-05	1.34268e-27	3.70373	14.5385	0.410413	3.80497e-09	4.71956e-29	+++++++++++++++	no	yes
cg13300689	12	9826503	CLEC2D	OpenSea	0	CLEC2D	-0.000566488	5.06424e-05	4.77243e-29	-0.000513916	7.83099e-05	5.28817e-11	48.5755	25.2798	0.0212046	3.63412e-08	4.77243e-29	-----?--------+	no	no
cg09349128	22	50327986	NA	N_Shore	6800	CRELD2	-0.000708582	6.33459e-05	4.77933e-29	-0.000652138	9.4421e-05	4.96036e-12	47.1337	22.6988	0.0303948	4.89264e-08	4.77933e-29	-----?-------?-	no	no
cg02064275	17	39465713	NA	OpenSea	-208	KRTAP16-1	-0.000689028	6.1613e-05	4.93069e-29	-0.00067906	8.01754e-05	2.46076e-17	31.4352	20.4186	0.117486	2.7612e-08	4.93069e-29	---------------	no	no
cg17163527	1	3447348	MEGF6	N_Shore	664	MEGF6	-0.00116499	0.000104212	5.1666e-29	-0.0010932	0.000146836	9.69109e-14	39.9386	21.6445	0.0611205	1.07174e-07	5.1666e-29	------?------+-	no	no
cg26392737	8	21916853	EPB49	S_Shelf	168	EPB49	-0.000694797	6.21842e-05	5.51438e-29	-0.000694797	6.21842e-05	5.51438e-29	0	12.962	0.450748	0	5.51438e-29	------?--------	no	no
cg13672800	20	2795194	C20orf141	OpenSea	-419	C20orf141	-0.000777286	6.9644e-05	6.33927e-29	-0.000777154	0.000102223	2.90302e-14	44.7469	23.5281	0.035759	5.79323e-08	6.33927e-29	------?--------	no	yes
cg02294302	1	47906276	FOXD2	S_Shore	0	FOXD2	0.000623314	5.58648e-05	6.57898e-29	0.000670525	8.03855e-05	7.34406e-17	38.5773	21.1648	0.0697324	3.09031e-08	6.57898e-29	++++++?++++++++	no	no
cg06804344	3	128778699	GP9	OpenSea	-945	GP9	0.00100305	8.99009e-05	6.5957e-29	0.00103671	0.000123003	3.50636e-17	36.784	22.1463	0.075658	7.42804e-08	6.5957e-29	+++++++++++++++	no	yes
cg09888330	1	156786010	SH2D2A	S_Shore	-71	SH2D2A	0.000656011	5.88028e-05	6.68421e-29	0.000641676	7.26251e-05	9.96907e-19	26.2778	17.6338	0.171926	1.81561e-08	6.68421e-29	++++++?++++++++	no	no
cg05626128	1	19251115	IFFO2	OpenSea	0	IFFO2	-0.00069143	6.19929e-05	6.8947e-29	-0.000661824	8.30488e-05	1.59838e-15	35.2168	18.5233	0.1007	2.86948e-08	6.8947e-29	-----??-----+--	no	yes
cg06043908	8	49467831	NA	N_Shore	155519	EFCAB1	-0.000706289	6.33311e-05	6.97531e-29	-0.000704237	6.84817e-05	8.35617e-25	9.1106	15.4033	0.351151	6.34852e-09	6.97531e-29	---------------	no	no
cg10467098	11	65687892	C11orf68	S_Shore	-1156	DRAP1	-0.000725389	6.50694e-05	7.32963e-29	-0.000679949	8.98381e-05	3.77243e-14	38.4866	22.7593	0.0643014	4.20583e-08	7.32963e-29	--------------+	no	no
cg27198696	6	31680112	LY6G6E	OpenSea	0	LY6G6E	-0.000734853	6.5922e-05	7.38018e-29	-0.000703263	9.38686e-05	6.78346e-14	41.1392	20.3871	0.0601091	4.21115e-08	7.38018e-29	------?-----?--	no	yes
cg25124943	10	4117248	NA	OpenSea	0	AK055803	-0.000921092	8.26437e-05	7.54583e-29	-0.000937865	0.00010024	8.26391e-21	22.4082	16.7543	0.210779	2.93022e-08	7.54583e-29	-----?---------	no	no
cg05901196	10	61664954	CCDC6	N_Shore	1460	CCDC6	-0.00105505	9.46976e-05	7.89622e-29	-0.00101619	0.000125058	4.44467e-16	32.496	19.2581	0.115315	6.41256e-08	7.89622e-29	-------------?-	no	no
cg19628469	19	856107	ELANE	Island	0	ELANE	-0.000875574	7.8617e-05	8.2676e-29	-0.000838774	0.000101108	1.0785e-16	27.1345	19.2135	0.156951	3.71756e-08	8.2676e-29	---------------	no	yes
cg27005487	17	59484388	TBX2	N_Shore	0	TBX2	0.000820289	7.36571e-05	8.32512e-29	0.000825624	9.76756e-05	2.8461e-17	35.14	20.0432	0.0941393	4.29499e-08	8.32512e-29	++++++?++++++++	no	no
cg01129238	6	11779817	C6orf105	OpenSea	-537	C6orf105	0.000721252	6.48382e-05	9.60039e-29	0.000725488	8.2418e-05	1.33744e-18	30.2258	20.0647	0.128114	2.83836e-08	9.60039e-29	+++++++++++++-+	no	yes
cg14267542	9	138372897	KIAA0649	S_Shore	-333	AK096249	-0.000821197	7.38705e-05	1.04031e-28	-0.000825694	9.52999e-05	4.54836e-18	30.6834	20.1972	0.124047	3.8178e-08	1.04031e-28	---------------	no	no
cg22000727	6	3459199	NA	S_Shore	0	AK096549	0.000845468	7.60558e-05	1.04376e-28	0.000844788	0.000107077	3.03273e-15	43.3609	24.7179	0.0374568	6.85804e-08	1.04376e-28	+++++-+++++++++	no	no
cg20692268	1	25358981	NA	OpenSea	-67369	RUNX3	-0.00113423	0.000102035	1.04678e-28	-0.00113423	0.000102035	1.04678e-28	0	10.984	0.530294	0	1.04678e-28	-----??--------	no	no
cg08461752	10	43522343	NA	OpenSea	-50173	RET	0.00117085	0.000105379	1.1113e-28	0.00117251	0.000124497	4.60024e-21	18.5911	15.9688	0.25082	3.78983e-08	1.1113e-28	++++++?++++++++	no	yes
cg13167816	14	24601808	FITM1	S_Shore	-250	FITM1	-0.000790051	7.11096e-05	1.11762e-28	-0.000727302	9.75512e-05	8.94612e-14	40.5915	23.5657	0.0516657	5.38377e-08	1.11762e-28	---------------	no	yes
cg14093474	1	14052489	PRDM2	OpenSea	0	PRDM2	-0.000695174	6.25851e-05	1.15133e-28	-0.000665091	8.73213e-05	2.60443e-14	39.8154	21.6002	0.0618745	3.8595e-08	1.15133e-28	-----?--------+	no	no
cg13497089	4	83718406	SCD5	N_Shore	1604	SCD5	0.00116533	0.000104959	1.21722e-28	0.00116533	0.000104959	1.21722e-28	0	7.95446	0.846554	0	1.21722e-28	++++++?++++++-+	no	no
cg05531689	2	26729139	OTOF	S_Shelf	0	OTOF	0.000678992	6.1161e-05	1.23052e-28	0.00069505	7.29873e-05	1.68447e-21	19.4462	16.1383	0.241743	1.35536e-08	1.23052e-28	++++++?++++++-+	no	no
cg07090356	18	23668764	SS18	N_Shore	1847	SS18	-0.00104389	9.40297e-05	1.23079e-28	-0.00104389	9.40297e-05	1.23079e-28	0	11.9411	0.611034	0	1.23079e-28	------------+--	no	no
cg03271893	10	102760970	LZTS2	S_Shore	-1283	LZTS2	-0.000773788	6.97233e-05	1.28305e-28	-0.00074811	9.36681e-05	1.38472e-15	36.23	20.3858	0.0860002	4.04752e-08	1.28305e-28	------?--------	no	yes
cg26828842	18	67952086	NA	N_Shelf	-4050	SOCS6	0.000950885	8.57097e-05	1.33778e-28	0.000933197	0.000124059	5.38621e-14	42.7985	24.4749	0.0401197	8.66725e-08	1.33778e-28	+++++++++++++-+	no	no
cg15403198	6	41410759	NA	Island	-59422	DQ141194	0.00075821	6.83604e-05	1.38157e-28	0.000778005	9.17538e-05	2.26626e-17	38.2912	21.0667	0.0716201	4.18778e-08	1.38157e-28	++++++?++++++++	no	no
cg03046812	1	205781722	SLC41A1	N_Shore	439	SLC41A1	-0.00053193	4.79623e-05	1.39346e-28	-0.000531363	5.28438e-05	8.70107e-24	10.1162	15.5757	0.339969	4.15945e-09	1.39346e-28	--------------+	no	yes
cg17969560	11	65324768	LTBP3	N_Shore	931	LTBP3	-0.000611149	5.51276e-05	1.46576e-28	-0.000604804	7.25618e-05	7.74913e-17	31.3336	18.9321	0.125223	2.05996e-08	1.46576e-28	------?------+-	no	yes
cg19695266	1	1241672	ACAP3	N_Shore	-363	ACAP3	-0.000567338	5.11772e-05	1.47114e-28	-0.000562578	5.63227e-05	1.7121e-23	10.2111	15.5921	0.338911	4.78284e-09	1.47114e-28	--------------+	no	no
cg03450829	11	1772468	HCCA2	S_Shore	-644	IFITM10	-0.000564879	5.09629e-05	1.49827e-28	-0.000554427	5.60487e-05	4.51458e-23	12.0676	15.9213	0.318203	5.56822e-09	1.49827e-28	------------++-	no	no
cg16353628	2	85239916	KCMF1	OpenSea	0	KCMF1	-0.000828783	7.47888e-05	1.54007e-28	-0.000844828	0.000110888	2.56069e-14	46.471	24.2859	0.0285997	7.15654e-08	1.54007e-28	------?--------	no	no
cg25386611	22	39712730	RPL3	N_Shelf	281	RPL3	-0.000714071	6.45208e-05	1.80781e-28	-0.000705756	7.25522e-05	2.30046e-22	14.8628	15.2695	0.290834	1.06089e-08	1.80781e-28	------?--------	no	yes
cg09653641	7	92455499	CDK6	OpenSea	0	CDK6	-0.00116924	0.000105924	2.49122e-28	-0.00116924	0.000105924	2.49122e-28	0	13.4953	0.487947	0	2.49122e-28	---------------	no	yes
cg18518074	11	64642316	EHD1	N_Shelf	0	EHD1	0.000780398	7.07136e-05	2.56093e-28	0.000780132	9.24633e-05	3.25e-17	34.1094	21.2473	0.0954598	4.03807e-08	2.56093e-28	++-++++++++++++	no	no
cg21109038	15	90543610	ZNF710	Island	-1141	ZNF710	0.00129484	0.00011734	2.59357e-28	0.00133249	0.000182591	2.92767e-13	48.1773	27.0152	0.0191663	2.04097e-07	2.59357e-28	+++++++++++++-+	no	yes
cg10867751	1	25870981	LDLRAP1	Island	906	LDLRAP1	-0.000641101	5.81132e-05	2.68014e-28	-0.000627285	6.87742e-05	7.44776e-20	21.566	17.8494	0.213726	1.45268e-08	2.68014e-28	---------------	no	no
cg09607043	17	17295349	NA	OpenSea	-27308	SMCR9	-0.00129851	0.000117734	2.76268e-28	-0.00125901	0.000167569	5.76077e-14	38.3678	16.2253	0.0933623	1.05044e-07	2.76268e-28	---?-?-?----?--	no	no
cg24366564	17	2843149	RAP1GAP2	OpenSea	0	RAP1GAP2	0.000893605	8.10398e-05	2.83982e-28	0.000893605	8.10398e-05	2.83982e-28	0	7.14768	0.928869	0	2.83982e-28	+++++++++++++++	no	yes
cg04632887	20	3065559	AVP	S_Shore	-189	AVP	-0.0018569	0.000100594	4.38892e-76	-0.00180105	0.000163343	2.85639e-28	53.3898	27.8909	0.00937222	1.7651e-07	2.85639e-28	------?--------	yes	yes
cg18290775	14	69954135	FLJ44817	S_Shelf	0	PLEKHD1	0.0011321	0.000102774	3.22161e-28	0.0011321	0.000102774	3.22161e-28	0	7.23771	0.889489	0	3.22161e-28	++++++?++++++-+	no	no
cg18217136	20	36157651	BLCAP	S_Shore	-1318	BLCAP	0.000681918	6.19432e-05	3.46697e-28	0.000678467	8.42933e-05	8.35504e-16	36.7322	20.5476	0.0823723	3.30133e-08	3.46697e-28	+++++?+++++++-+	no	no
cg24176731	11	73357164	PLEKHB1	OpenSea	-58	PLEKHB1	0.000951455	8.64381e-05	3.52168e-28	0.000969218	0.000108415	3.89457e-19	26.9037	17.7848	0.165864	4.07331e-08	3.52168e-28	++++++?++++++-+	no	yes
cg02345399	11	65195039	NA	S_Shelf	0	NEAT1	-0.000637255	5.79338e-05	3.8338e-28	-0.000638061	7.01778e-05	9.71852e-20	22.8534	16.851	0.206204	1.46639e-08	3.8338e-28	------?--------	no	yes
cg25374813	5	138719374	SLC23A1	OpenSea	-335	SLC23A1	-0.000709928	6.45993e-05	4.28244e-28	-0.000709928	6.45993e-05	4.28244e-28	0	8.17412	0.832075	0	4.28244e-28	-----?---------	no	no
cg00093643	15	44579510	CASC4	N_Shore	-1398	CASC4	-0.0011831	0.000107713	4.56889e-28	-0.00120084	0.000122571	1.15874e-22	16.6883	15.6041	0.271173	3.39194e-08	4.56889e-28	------?--------	no	no
cg11854981	6	42219847	TRERF1	OpenSea	17389	TRERF1	-0.00186042	0.000107764	8.81607e-67	-0.00183478	0.000167083	4.70423e-28	51.9681	27.0654	0.0121871	1.85169e-07	4.70423e-28	------?--------	yes	no
cg10819708	15	90735422	SEMA4B	OpenSea	0	SEMA4B	-0.000724698	6.59982e-05	4.73884e-28	-0.000720952	8.78605e-05	2.29351e-16	37.5634	22.4228	0.0703351	4.04433e-08	4.73884e-28	---------------	no	no
cg15542713	1	42385581	HIVEP3	S_Shore	-1085	HIVEP3	-0.00194403	0.000177105	4.94418e-28	-0.00189935	0.000203107	8.64493e-21	15.2767	15.3441	0.286368	8.42297e-08	4.94418e-28	-----?---------	no	yes
cg20534570	22	41763093	TEF	OpenSea	-298	TEF	-0.000618311	5.63475e-05	5.14333e-28	-0.00061739	5.82184e-05	2.83332e-26	3.64084	14.529	0.41109	1.90115e-09	5.14333e-28	------------+--	no	no
cg20427144	7	5518918	FBXL18	N_Shelf	0	FBXL18	-0.000822229	7.49308e-05	5.14359e-28	-0.000822229	7.49308e-05	5.14359e-28	0	10.8262	0.699629	0	5.14359e-28	---------------	no	yes
cg09795979	11	45308098	SYT13	S_Shore	-214	SYT13	0.000766831	6.9908e-05	5.3785e-28	0.000770286	9.04529e-05	1.65321e-17	27.9576	18.0449	0.155821	2.8779e-08	5.3785e-28	+++++?+++++++-+	no	no
cg00257455	1	65530538	NA	N_Shore	-6347	MIR101-1	-0.000664555	6.05851e-05	5.38924e-28	-0.000654017	7.52802e-05	3.69608e-18	24.4859	17.2153	0.189647	1.78058e-08	5.38924e-28	------?--------	no	yes
cg18608055	19	1130866	SBNO2	OpenSea	1407	SBNO2	-0.00158717	8.61364e-05	8.09265e-76	-0.00148193	0.000135106	5.40836e-28	53.0544	27.6916	0.00998923	1.22934e-07	5.40836e-28	-------------?-	yes	yes
cg08326019	19	11472261	LPPR2	Island	1587	Prion_pknot	0.00178702	0.000163073	6.05466e-28	0.00170359	0.000242133	1.98134e-12	44.165	23.2829	0.038404	3.15989e-07	6.05466e-28	++++++?++++++-+	no	yes
cg09804616	6	30644832	KIAA1949	S_Shelf	0	PPP1R18	-0.000728521	6.64954e-05	6.22179e-28	-0.000728521	6.64954e-05	6.22179e-28	0	10.7564	0.549899	0	6.22179e-28	------?-----?--	no	no
cg23385718	7	18127029	NA	S_Shore	458	HDAC9	0.00088433	8.07274e-05	6.32151e-28	0.000904412	0.000106664	2.27016e-17	32.3431	20.6927	0.109772	4.98854e-08	6.32151e-28	+++++++++++++++	no	yes
cg17239103	1	159870074	CCDC19	Island	-168	CCDC19	0.00106897	9.76463e-05	6.83926e-28	0.00107942	0.000112714	1.00246e-21	20.2374	16.2984	0.233393	3.48088e-08	6.83926e-28	++++++?++++++++	no	yes
cg10499832	17	41450195	LOC100130581	S_Shelf	0	LOC100130581	-0.00124582	0.000113821	6.98958e-28	-0.00124582	0.000113821	6.98958e-28	0	8.44805	0.749211	0	6.98958e-28	----??---------	no	no
cg14732969	3	97542158	NA	S_Shore	1275	AK296966	0.00116459	0.000106414	7.10675e-28	0.00115199	0.000126062	6.34792e-20	21.605	17.8583	0.213312	4.87491e-08	7.10675e-28	+++++++++++++++	no	no
cg24165121	20	23398291	NAPB	N_Shelf	0	NAPB	-0.000984292	8.99441e-05	7.14913e-28	-0.0009686	0.000116782	1.09394e-16	31.4809	18.9728	0.123949	5.47508e-08	7.14913e-28	------?--------	no	no
cg07835443	16	89734986	C16orf55	Island	0	C16orf55	-0.00305828	0.000165725	4.84418e-76	-0.00289284	0.000264547	7.83222e-28	55.3555	29.1189	0.00629631	5.02518e-07	7.83222e-28	-------?-------	yes	no
cg21228424	6	42678314	PRPH2	OpenSea	0	PRPH2	0.00157689	0.000144245	8.10322e-28	0.0015985	0.000210373	2.99778e-14	46.3017	22.3471	0.0338093	2.4522e-07	8.10322e-28	++++++?++++++?+	no	no
cg13573513	12	14996143	ART4	OpenSea	270	ART4	0.00100787	9.2196e-05	8.11697e-28	0.00099863	9.88723e-05	5.5126e-24	8.71042	15.3358	0.355591	1.26992e-08	8.11697e-28	++-++++++++++++	no	no
cg00654448	8	142365315	NA	N_Shore	1271	GPR20	-0.000558665	5.11268e-05	8.55856e-28	-0.000558665	5.11268e-05	8.55856e-28	0	7.5951	0.868942	0	8.55856e-28	------?--------	no	no
cg11899596	8	145663791	NFKBIL2	S_Shore	0	AK298596	0.000824795	7.55045e-05	8.87225e-28	0.000831271	9.60813e-05	5.0715e-18	23.6118	17.0183	0.198467	2.73207e-08	8.87225e-28	+++++?+++++++++	no	no
cg23887948	15	74494854	STRA6	OpenSea	366	STRA6	0.00121814	0.000111562	9.36226e-28	0.00122335	0.000128274	1.46946e-21	15.9704	15.4707	0.278893	3.5135e-08	9.36226e-28	++++++?++++++++	no	yes
cg03699843	16	50701064	SNX20	OpenSea	0	SNX20	-0.000892412	8.1736e-05	9.4314e-28	-0.000882637	8.68407e-05	2.87455e-24	6.1491	14.9173	0.383833	7.04903e-09	9.4314e-28	---------------	no	no
cg25303150	10	134211874	PWWP2B	S_Shore	1173	PWWP2B	-0.000976728	8.9486e-05	9.78662e-28	-0.000970922	0.000101958	1.68642e-21	16.1571	15.5052	0.276884	2.27402e-08	9.78662e-28	----?----------	no	yes
cg16874095	14	34529121	NA	Island	-108837	EGLN3	0.000899917	8.248e-05	1.02436e-27	0.000884769	9.98288e-05	7.79864e-19	24.1653	18.4612	0.186575	3.39777e-08	1.02436e-27	+++++++++++++++	no	no
cg04997045	4	1240068	CTBP1	N_Shore	0	CTBP1	-0.00118496	0.000108659	1.08681e-27	-0.0011985	0.000168353	1.0876e-12	48.1048	25.0505	0.0227335	1.64107e-07	1.08681e-27	---+---------?-	no	no
cg11196848	8	16859833	FGF20	S_Shore	-159	FGF20	0.00138016	0.000126628	1.16106e-27	0.00135129	0.000176033	1.6369e-14	40.5218	21.8568	0.0576213	1.59845e-07	1.16106e-27	+++++-?+++++--+	no	yes
cg07447742	13	49793170	MLNR	N_Shore	-1303	MLNR	0.00108549	9.96871e-05	1.3009e-27	0.00107623	0.000125099	7.76569e-18	28.505	18.1831	0.150691	5.80005e-08	1.3009e-27	++++++?++++++++	no	yes
cg10728351	4	122628020	NA	OpenSea	-9873	ANXA5	-0.00144559	0.00013277	1.31649e-27	-0.00148716	0.000189083	3.68848e-15	40.9589	22.0186	0.055075	1.8003e-07	1.31649e-27	--------?------	no	no
cg27627006	11	96072706	MAML2	OpenSea	-1895	MIR1260B	-0.00061339	5.63379e-05	1.31925e-27	-0.000601819	7.77814e-05	1.01539e-14	39.7903	21.5912	0.0620286	3.05482e-08	1.31925e-27	-----?---------	no	yes
cg00473633	17	75260903	NA	OpenSea	-16588	43352	-0.00102887	9.45129e-05	1.34341e-27	-0.00102887	9.45129e-05	1.34341e-27	0	12.6525	0.474998	0	1.34341e-27	-------------?-	no	no
cg17043722	1	211688462	NA	Island	-22203	RD3	-0.000989722	9.09436e-05	1.39211e-27	-0.000971591	0.000126281	1.42747e-14	39.3659	23.0893	0.0588315	8.46312e-08	1.39211e-27	-------------+-	no	no
cg04088152	1	6062462	NA	OpenSea	-9929	NPHP4	-0.000829394	7.62738e-05	1.53498e-27	-0.000829394	7.62738e-05	1.53498e-27	0	11.5772	0.640214	0	1.53498e-27	---------------	no	no
cg26890706	6	13924425	RNF182	N_Shore	-251	RNF182	0.00104615	9.62204e-05	1.55981e-27	0.00104615	9.62204e-05	1.55981e-27	0	12.2066	0.510777	0	1.55981e-27	++++++?++++++++	no	yes
cg17631390	15	42174823	SPTBN5	Island	0	SPTBN5	0.000634157	5.83657e-05	1.68768e-27	0.00063898	7.39294e-05	5.47043e-18	31.2001	20.3489	0.119521	2.3937e-08	1.68768e-27	+++++++++++++++	no	no
cg24776736	12	66356357	HMGA2	OpenSea	0	HMGA2	-0.00102304	9.41715e-05	1.71862e-27	-0.00101303	0.000101721	2.30762e-23	7.50095	14.0542	0.370038	1.09715e-08	1.71862e-27	------?--------	no	no
cg13714797	9	7103479	KDM4C	OpenSea	26215	KDM4C	0.00110226	0.000101471	1.73148e-27	0.00111893	0.000132762	3.51248e-17	34.9881	21.5345	0.0886984	8.57256e-08	1.73148e-27	+++++++++++++-+	no	no
cg07624815	3	14922656	FGD5	OpenSea	-1155	FGD5	-0.000466342	4.29436e-05	1.79907e-27	-0.000427491	6.14294e-05	3.42545e-12	43.1563	24.6289	0.0384123	2.20644e-08	1.79907e-27	---------------	no	no
cg14039237	9	130833354	SLC25A25	S_Shelf	0	SLC25A25	-0.000662428	6.10332e-05	1.9178e-27	-0.00066332	6.42165e-05	5.18648e-25	6.28693	14.9392	0.382322	3.91585e-09	1.9178e-27	---------------	no	no
cg04225775	5	143191771	HMHB1	OpenSea	46	HMHB1	-0.00102039	9.40434e-05	1.9892e-27	-0.000997858	0.000104042	8.72805e-22	11.5041	15.8199	0.324493	1.82449e-08	1.9892e-27	-------------+-	no	yes
cg11229399	1	228689056	NA	OpenSea	5167	RNF187	-0.000846134	7.80112e-05	2.0763e-27	-0.000764321	0.000119696	1.70803e-10	49.1144	21.6171	0.0275129	7.48053e-08	2.0763e-27	-----???-----+-	no	no
cg09121543	17	61774794	LIMD2	N_Shelf	1124	MAP3K3	-0.000694866	6.40717e-05	2.10338e-27	-0.000694866	6.40717e-05	2.10338e-27	0	10.0196	0.760753	0	2.10338e-27	---------------	no	no
cg15015109	17	65136480	HELZ	OpenSea	-30678	HELZ	-0.00067906	6.2631e-05	2.17121e-27	-0.000670717	7.57098e-05	8.06985e-19	23.4837	16.9898	0.199769	1.76496e-08	2.17121e-27	------?-------+	no	no
cg02324006	19	1080034	HMHA1	Island	0	HMHA1	-0.000606589	5.59603e-05	2.23396e-27	-0.000608301	7.74485e-05	4.02152e-15	30.2897	20.0831	0.127543	2.28405e-08	2.23396e-27	-----+---------	no	yes
cg26027170	17	37394705	NA	OpenSea	-12665	STAC2	-0.00145686	6.79842e-05	7.11001e-102	-0.00142391	0.000131385	2.28275e-27	69.8727	39.8309	7.67053e-05	1.45706e-07	2.28275e-27	------?------?-	yes	no
cg09109520	16	57673258	GPR56	OpenSea	52	GPR56	-0.000867668	8.00662e-05	2.302e-27	-0.000845112	0.000101187	6.71441e-17	26.7921	19.1236	0.16028	3.74225e-08	2.302e-27	--------------+	no	yes
cg03467001	1	183857649	RGL1	OpenSea	0	RGL1	-0.000980168	9.04476e-05	2.30243e-27	-0.000964588	0.000114388	3.38029e-17	29.4748	19.8511	0.134907	5.33103e-08	2.30243e-27	---------------	no	no
cg08731435	12	132381984	ULK1	S_Shore	0	ULK1	-0.000652283	6.02101e-05	2.38943e-27	-0.00065614	6.3466e-05	4.72131e-25	4.88247	13.6673	0.397684	2.84803e-09	2.38943e-27	-------------?-	no	no
cg02835964	9	127265171	NR5A1	Island	518	NR5A1	0.000705252	6.51234e-05	2.49577e-27	0.000706	6.79283e-05	2.65952e-25	5.32521	14.7875	0.392836	3.72286e-09	2.49577e-27	+++++++++++++++	no	no
cg10975897	6	15504844	JARID2	OpenSea	0	JARID2	-0.000969201	8.95274e-05	2.59947e-27	-0.000940767	0.000122534	1.62073e-14	36.9163	20.6076	0.0810622	6.94276e-08	2.59947e-27	-----+?--------	no	yes
cg02228160	5	143192067	HMHB1	OpenSea	342	HMHB1	-0.000830099	7.6705e-05	2.70899e-27	-0.0007548	0.000110477	8.36335e-12	38.7353	22.8516	0.0627269	6.10435e-08	2.70899e-27	---------------	no	yes
cg02930866	3	15482580	EAF1	OpenSea	0	EAF1	-0.000793265	7.33067e-05	2.73245e-27	-0.000793265	7.33067e-05	2.73245e-27	0	8.37363	0.868967	0	2.73245e-27	---------------	no	no
cg12622182	1	38513641	POU3F1	Island	-1191	POU3F1	0.000569809	5.26598e-05	2.75068e-27	0.000574987	7.01796e-05	2.54626e-16	33.8926	19.665	0.103885	2.11795e-08	2.75068e-27	++++++?++++++++	no	no
cg23414595	22	30129607	ZMAT5	S_Shelf	1787	CABP7	-0.000982926	9.08868e-05	2.92803e-27	-0.000982926	9.08868e-05	2.92803e-27	0	13.9795	0.451242	0	2.92803e-27	-------------+-	no	no
cg27530093	19	41815095	CCDC97	N_Shore	-998	CCDC97	-0.000563624	5.21235e-05	2.97956e-27	-0.000563624	5.21235e-05	2.97956e-27	0	4.65223	0.946833	0	2.97956e-27	-----??------?-	no	yes
cg17571207	22	33257641	SYN3	OpenSea	0	TIMP3	0.000935295	8.65125e-05	3.05003e-27	0.000938462	9.87763e-05	2.08132e-21	16.0338	16.6734	0.274002	2.24616e-08	3.05003e-27	+++++++++++++-+	no	no
cg24718197	17	79485709	NA	Island	-5817	ACTG1	0.000802113	7.42014e-05	3.08875e-27	0.000831246	9.35159e-05	6.17573e-19	28.5978	19.6073	0.143018	3.46398e-08	3.08875e-27	+++++++++++++++	no	yes
cg13422817	12	4550927	FGF6	N_Shelf	0	FGF6	0.000675308	6.2497e-05	3.24366e-27	0.00071337	9.01259e-05	2.46742e-15	44.3458	25.1553	0.0330645	4.86964e-08	3.24366e-27	+++++++++++++++	no	no
cg25027788	12	6167002	VWF	Island	37446	VWF	0.00128072	0.00011855	3.32271e-27	0.00124136	0.000163446	3.08021e-14	35.5529	21.7232	0.0844828	1.2402e-07	3.32271e-27	+++++++++++++++	no	yes
cg13424393	17	80569923	NA	N_Shore	2514	WDR45L	-0.00107383	9.95626e-05	4.02914e-27	-0.00108229	0.000122579	1.05278e-18	23.9305	18.4042	0.188986	4.96785e-08	4.02914e-27	------------+--	no	no
cg06329392	13	40762435	NA	OpenSea	6210	FLJ42392	-0.000424417	3.93518e-05	4.04424e-27	-0.000423888	4.77931e-05	7.36528e-19	17.1217	16.8922	0.261966	5.36583e-09	4.04424e-27	-------------+-	no	no
cg06962918	7	18127112	NA	S_Shore	541	HDAC9	0.00104791	9.71718e-05	4.09439e-27	0.00104791	9.71718e-05	4.09439e-27	0	13.9409	0.454121	0	4.09439e-27	+++++++++++++++	no	yes
cg11321035	19	13944814	NA	S_Shore	515	LOC284454	-0.000595673	5.52778e-05	4.46919e-27	-0.000595673	5.52778e-05	4.46919e-27	0	9.50667	0.733692	0	4.46919e-27	------?------+-	no	no
cg02619205	9	117157157	AKNA	N_Shelf	-472	AKNA	-0.000783494	7.27145e-05	4.52143e-27	-0.000781797	8.08732e-05	4.16628e-22	12.5187	13.7172	0.319129	1.03952e-08	4.52143e-27	----?-?--------	no	no
cg22190721	16	68269295	ESRP2	Island	841	ESRP2	0.00105435	9.78725e-05	4.63353e-27	0.00103585	0.000116291	5.22591e-19	19.1045	16.0701	0.245364	3.3951e-08	4.63353e-27	++++++?++++++-+	no	yes
cg12192749	7	17029795	NA	OpenSea	-108182	AGR3	-0.000810631	7.52586e-05	4.70413e-27	-0.000810509	7.95853e-05	2.33373e-24	6.53335	13.9087	0.380305	5.84045e-09	4.70413e-27	------?--------	no	no
cg01498832	17	78682934	RPTOR	OpenSea	0	RPTOR	-0.000927011	8.60909e-05	4.8851e-27	-0.00093012	9.36633e-05	3.0685e-23	10.5304	15.6478	0.335354	1.36372e-08	4.8851e-27	---------------	no	no
cg10377921	19	15391946	BRD4	OpenSea	-684	BRD4	-0.000635984	5.90717e-05	4.96451e-27	-0.000635984	5.90717e-05	4.96451e-27	0	12.2182	0.509839	0	4.96451e-27	------?--------	no	no
cg16301617	17	76128906	TMC8	S_Shore	317	TMC8	-0.000762372	7.08119e-05	4.97338e-27	-0.000760918	7.19782e-05	4.0398e-26	2.07506	14.2967	0.427851	1.65595e-09	4.97338e-27	---------------	no	no
cg00469897	7	47611829	NA	OpenSea	0	TNS3	-0.00089084	8.27785e-05	5.21773e-27	-0.000882307	0.000108556	4.37695e-16	34.0195	21.2184	0.0961653	5.55294e-08	5.21773e-27	---------------	no	yes
cg26767614	19	13136168	NFIX	Island	392	NFIX	0.00144805	0.000134576	5.31174e-27	0.00141285	0.000170804	1.31969e-16	29.8064	15.6709	0.153794	9.7486e-08	5.31174e-27	+++?+++?++++?++	no	yes
cg19759478	1	112291876	C1orf183	OpenSea	1456	LOC100506343	0.00065303	6.06916e-05	5.3287e-27	0.00065303	6.06916e-05	5.3287e-27	0	13.2894	0.503875	0	5.3287e-27	+++++++++++++-+	no	no
cg13661827	9	111885602	NA	S_Shelf	-3377	C9orf5	-0.0010749	9.9977e-05	5.83223e-27	-0.00107939	0.000106117	2.65306e-24	7.05341	15.0624	0.373902	1.19483e-08	5.83223e-27	---------------	no	no
cg09554443	1	167487762	CD247	OpenSea	85	CD247	-0.00099177	9.22456e-05	5.83601e-27	-0.00099052	9.39737e-05	5.62617e-26	2.26918	14.3251	0.425785	3.09251e-09	5.83601e-27	---------------	no	no
cg14276125	11	67052759	ADRBK1	Island	0	ADRBK1	-0.000749755	6.97599e-05	6.07917e-27	-0.000738875	8.63588e-05	1.16978e-17	25.846	18.8796	0.1696	2.67369e-08	6.07917e-27	------------+--	no	yes
cg06379435	19	3344273	NA	OpenSea	-15287	NFIC	-0.000880015	8.19103e-05	6.34893e-27	-0.000890086	0.000104986	2.28893e-17	29.0528	19.733	0.138787	4.37661e-08	6.34893e-27	-------------+-	no	no
cg27071707	19	1614334	TCF3	Island	1486	TCF3	0.000943081	8.77969e-05	6.48978e-27	0.000950495	0.000120609	3.25217e-15	33.88	18.1488	0.111246	5.70237e-08	6.48978e-27	++++++??+++++-+	no	no
cg16651877	1	45276338	BTBD19	N_Shelf	0	BTBD19	-0.000613497	5.71247e-05	6.63288e-27	-0.000577703	7.20114e-05	1.03716e-15	28.8653	19.681	0.140525	2.0717e-08	6.63288e-27	-----+--------+	no	no
cg25642234	12	14721092	PLBD1	Island	-301	PLBD1	0.00092096	8.57824e-05	6.89622e-27	0.00092096	8.57824e-05	6.89622e-27	0	9.04201	0.769764	0	6.89622e-27	++++++?++++++++	no	yes
cg26776957	11	73357183	PLEKHB1	OpenSea	-39	PLEKHB1	0.000762108	7.10378e-05	7.50422e-27	0.000787936	9.70885e-05	4.83201e-16	35.1929	20.0595	0.0937356	4.10687e-08	7.50422e-27	++++++?++++++++	no	yes
cg21090298	13	113622686	MCF2L	N_Shore	-92	MCF2L	-0.000993227	9.26298e-05	7.97779e-27	-0.000991369	0.000112956	1.68525e-18	26.8026	19.1264	0.160177	4.86384e-08	7.97779e-27	-------------+-	no	yes
cg22907189	5	172430563	ATP6V0E1	OpenSea	-17165	SNORA74B	-0.000640231	5.97233e-05	8.20431e-27	-0.000640231	5.97233e-05	8.20431e-27	0	6.61897	0.881733	0	8.20431e-27	-----??--------	no	no
cg02976843	17	2843257	RAP1GAP2	OpenSea	0	RAP1GAP2	0.000903928	8.43443e-05	8.45913e-27	0.000918147	0.000108848	3.30946e-17	31.2699	20.3695	0.118915	5.0964e-08	8.45913e-27	+++++++++++++++	no	yes
cg20306574	14	24601499	FITM1	Island	-559	FITM1	-0.000595341	5.55735e-05	8.87589e-27	-0.000603222	8.38699e-05	6.36824e-13	48.648	27.2628	0.017793	4.58989e-08	8.87589e-27	---------------	no	yes
cg13500819	5	138725400	MGC29506	N_Shelf	205	MZB1	-0.000857262	8.00375e-05	9.06084e-27	-0.00085873	0.000104462	2.02599e-16	34.042	21.2256	0.0959884	5.13818e-08	9.06084e-27	---------------	no	no
cg05649922	1	27029290	ARID1A	OpenSea	0	ARID1A	-0.000672169	6.27884e-05	9.61042e-27	-0.000672169	6.27884e-05	9.61042e-27	0	13.7374	0.469456	0	9.61042e-27	---------------	no	no
cg25592206	1	51439348	CDKN2C	N_Shelf	0	CDKN2C	0.00135646	0.000126711	9.62223e-27	0.00135646	0.000126711	9.62223e-27	0	12.4175	0.57281	0	9.62223e-27	+++++++++++++++	no	no
cg18120259	6	43894639	LOC100132354	OpenSea	0	LOC100132354	-0.000805557	7.52838e-05	1.01486e-26	-0.000796784	8.73806e-05	7.61375e-20	18.7449	17.2297	0.244145	2.04153e-08	1.01486e-26	-----+------+--	no	no
cg22867816	4	16081205	PROM1	N_Shelf	-3464	PROM1	-0.00117733	0.00011008	1.07069e-26	-0.00110124	0.000148126	1.04973e-13	31.5532	20.4539	0.11647	9.24677e-08	1.07069e-26	-----+---------	no	no
cg08631357	5	149589210	SLC6A7	OpenSea	0	SLC6A7	-0.000826067	7.72539e-05	1.099e-26	-0.000826067	7.72539e-05	1.099e-26	0	10.6481	0.559293	0	1.099e-26	-----?-------?-	no	no
cg22193385	12	52638005	KRT7	N_Shore	0	KRT7	-0.000941952	8.81141e-05	1.13199e-26	-0.000941952	8.81141e-05	1.13199e-26	0	11.0515	0.606503	0	1.13199e-26	------?--------	no	no
cg02507296	10	104211328	C10orf95	S_Shore	-28	C10orf95	-0.000472241	4.41763e-05	1.13496e-26	-0.000472241	4.41763e-05	1.13496e-26	0	13.8962	0.457472	0	1.13496e-26	---------------	no	yes
cg07120889	1	150535935	NA	S_Shore	2523	ADAMTSL4	-0.000739954	6.92819e-05	1.25821e-26	-0.000716277	8.16806e-05	1.79871e-18	20.3469	17.5762	0.226769	1.92613e-08	1.25821e-26	---------------	no	no
cg11783834	8	27469331	CLU	N_Shelf	-63	CLU	-0.00074333	6.96124e-05	1.2883e-26	-0.000678299	9.39783e-05	5.29079e-13	35.6331	20.1967	0.0904127	3.97023e-08	1.2883e-26	------?------+-	no	no
cg08610901	7	3186766	NA	OpenSea	0	BC038729	-0.00127384	0.000119341	1.34779e-26	-0.00121384	0.000159429	2.66368e-14	35.1394	20.043	0.0941433	1.13552e-07	1.34779e-26	-------------?+	no	no
cg27407935	17	17723235	SREBF1	N_Shelf	943	SREBF1	-0.00081515	7.63783e-05	1.36846e-26	-0.000804748	9.77674e-05	1.85273e-16	27.7446	17.9917	0.157833	3.34405e-08	1.36846e-26	---+-+?--------	no	no
cg00227093	5	149979838	SYNPO	OpenSea	-803	SYNPO	-0.000800115	7.50088e-05	1.45324e-26	-0.000800109	7.50161e-05	1.471e-26	0.0106114	13.0014	0.447705	8.86834e-12	1.45324e-26	------?--------	no	no
cg00257775	6	37904681	ZFAND3	OpenSea	0	ZFAND3	-0.00142627	0.000133883	1.68546e-26	-0.00142627	0.000133883	1.68546e-26	0	10.4348	0.658049	0	1.68546e-26	------?--------	no	no
cg23208717	7	150082688	ZNF775	OpenSea	0	ZNF775	0.00109424	0.000102717	1.69024e-26	0.0010713	0.000122663	2.46425e-18	19.4214	16.1333	0.242006	3.84461e-08	1.69024e-26	+++++?+++++++-+	no	no
cg05830220	16	87757033	KLHDC4	S_Shelf	-13760	KLHDC4	-0.00108412	0.000101774	1.70365e-26	-0.00108603	0.000145938	9.93921e-14	44.2999	25.1346	0.0332615	1.28304e-07	1.70365e-26	---------------	no	no
cg00210856	5	158466226	EBF1	OpenSea	0	EBF1	-0.00104841	9.84613e-05	1.78195e-26	-0.00104877	9.88235e-05	2.6059e-26	0.450585	14.0634	0.445001	6.85998e-10	1.78195e-26	---------------	no	no
cg02254407	11	73357159	PLEKHB1	OpenSea	-63	PLEKHB1	0.00112573	0.000105736	1.80716e-26	0.0011526	0.000147555	5.65923e-15	40.3026	21.7765	0.0589233	1.10923e-07	1.80716e-26	++++++?++++++-+	no	yes
cg22854223	11	44586505	CD82	N_Shore	-635	CD82	-0.000644849	6.05685e-05	1.80834e-26	-0.000644849	6.05685e-05	1.80834e-26	0	6.78444	0.912915	0	1.80834e-26	-----?---------	no	no
cg15034393	3	152856773	NA	OpenSea	-23255	RAP2B	-0.000950328	8.92848e-05	1.86407e-26	-0.000971796	0.000111605	3.10705e-18	23.5345	17.0011	0.199253	3.76225e-08	1.86407e-26	------?--------	no	no
cg05462570	11	64814948	NAALADL1	N_Shore	981	NAALADL1	-0.000500121	4.69887e-05	1.87074e-26	-0.000500121	4.69887e-05	1.87074e-26	0	12.6416	0.554919	0	1.87074e-26	---------------	no	no
cg01538731	16	87757018	KLHDC4	S_Shelf	-13745	KLHDC4	-0.00163368	0.000153517	1.90565e-26	-0.0016017	0.000188259	1.77049e-17	26.1859	17.6118	0.172822	1.21929e-07	1.90565e-26	----?----------	no	no
cg14780255	1	201720358	NAV1	OpenSea	0	NAV1	-0.000944198	8.87275e-05	1.90942e-26	-0.000944198	8.87275e-05	1.90942e-26	0	8.2777	0.874362	0	1.90942e-26	---------------	no	no
cg14747903	19	35740509	LSR	Island	728	LSR	0.00141071	0.000132584	1.94023e-26	0.00141071	0.000132584	1.94023e-26	0	9.19339	0.818466	0	1.94023e-26	+++++++++++++++	no	no
cg03050022	15	55559759	RAB27A	OpenSea	0	RAB27A	-0.00110113	0.000103515	1.9973e-26	-0.00110113	0.000103515	1.9973e-26	0	5.23151	0.969737	0	1.9973e-26	------?--------	no	no
cg04469731	11	129992359	APLP2	N_Shore	0	APLP2	0.000825779	7.76669e-05	2.10809e-26	0.000825779	7.76669e-05	2.10809e-26	0	10.6359	0.641293	0	2.10809e-26	++++++?++++++-+	no	yes
cg08594681	8	27468684	CLU	N_Shelf	190	CLU	-0.00108966	0.000102494	2.12765e-26	-0.001028	0.00013641	4.84309e-14	34.2224	19.7636	0.101265	8.08709e-08	2.12765e-26	------?--------	no	no
cg08761535	16	75079000	ZNRF1	OpenSea	0	ZNRF1	-0.000456987	4.29859e-05	2.13616e-26	-0.000451872	5.92073e-05	2.31063e-14	37.0297	19.0566	0.0871713	1.49645e-08	2.13616e-26	-----?------+?-	no	no
cg00660272	1	24231353	CNR2	S_Shore	0	CNR2	-0.000477704	4.49363e-05	2.1452e-26	-0.00047142	5.43191e-05	4.00239e-18	20.2819	17.5619	0.227469	8.32923e-09	2.1452e-26	---------------	no	no
cg00694258	10	32038939	NA	OpenSea	56285	ARHGAP12	-0.0012891	0.000121286	2.19552e-26	-0.00122213	0.000148536	1.90615e-16	25.0487	18.6788	0.177589	7.72985e-08	2.19552e-26	---------------	no	no
cg14656043	10	35419996	CREM	S_Shelf	0	CREM	-0.00103262	9.71987e-05	2.31037e-26	-0.00103262	9.71987e-05	2.31037e-26	0	11.8928	0.536453	0	2.31037e-26	------?--------	no	no
cg16151538	20	33676388	TRPC4AP	N_Shelf	0	TRPC4AP	-0.000856134	8.06141e-05	2.40172e-26	-0.000850814	9.88475e-05	7.47775e-18	22.5953	16.7948	0.208853	2.85696e-08	2.40172e-26	-----?---------	no	no
cg19252108	1	36553577	TEKT2	N_Shore	0	TEKT2	0.000765558	7.21682e-05	2.73629e-26	0.0007712	8.19174e-05	4.75995e-21	14.7563	16.4235	0.288202	1.42537e-08	2.73629e-26	+++++++++++++++	no	yes
cg11752100	7	39446909	POU6F2	OpenSea	33602	POU6F2	-0.000889541	8.38784e-05	2.82085e-26	-0.000851967	0.000106103	9.77745e-16	30.0028	20.0008	0.130117	4.72365e-08	2.82085e-26	-----------+---	no	no
cg16912563	10	77157423	NA	Island	179	ZNF503	0.000883901	8.34052e-05	3.05485e-26	0.000882192	8.49023e-05	2.73402e-25	1.8932	14.2702	0.429784	2.13496e-09	3.05485e-26	+++++++++++++-+	no	no
cg14260530	9	117157871	AKNA	N_Shelf	-1186	AKNA	-0.000505948	4.77536e-05	3.14424e-26	-0.000497151	6.30806e-05	3.24218e-15	34.4992	21.3738	0.0924304	1.87259e-08	3.14424e-26	---------------	no	no
cg06311778	12	53441582	TENC1	Island	773	TENC1	-0.000624295	5.89436e-05	3.26716e-26	-0.000586281	8.37837e-05	2.60469e-12	40.6558	23.5912	0.0513049	3.85192e-08	3.26716e-26	--------------+	no	no
cg01832549	1	19774989	CAPZB	OpenSea	23807	Metazoa_SRP	-0.00103435	9.76671e-05	3.29505e-26	-0.00103435	9.76671e-05	3.29505e-26	0	8.3855	0.868291	0	3.29505e-26	---------------	no	no
cg22964469	11	121337508	SORL1	OpenSea	-13786	AK091275	-0.000659104	6.22588e-05	3.44149e-26	-0.000624924	8.71462e-05	7.44627e-13	39.3461	23.0818	0.0589522	3.99111e-08	3.44149e-26	---------------	no	yes
cg01368219	3	54999791	CACNA2D3	OpenSea	-37719	LRTM1	0.0012207	0.00011535	3.58787e-26	0.0012207	0.00011535	3.58787e-26	0	9.19599	0.818294	0	3.58787e-26	+++++++++++++++	no	no
cg21681320	1	3011044	PRDM16	OpenSea	0	PRDM16	-0.000516415	4.8802e-05	3.61791e-26	-0.000513219	5.27907e-05	2.43496e-22	8.49257	14.2065	0.359464	3.29933e-09	3.61791e-26	------?------+-	no	no
cg16936289	17	29148918	CRLF3	N_Shelf	0	CRLF3	-0.00110157	0.000104105	3.63807e-26	-0.00110157	0.000104105	3.63807e-26	0	10.6502	0.559113	0	3.63807e-26	-----??--------	no	no
cg16145216	1	42385662	HIVEP3	S_Shore	-1166	HIVEP3	-0.00109651	0.000103631	3.65301e-26	-0.00108028	0.000117873	4.96608e-20	15.6682	16.6011	0.278059	3.12936e-08	3.65301e-26	---------------	no	yes
cg16725984	16	89735184	C16orf55	Island	0	C16orf55	-0.00340003	0.000167821	2.9056e-91	-0.00324538	0.000306758	3.70464e-26	66.2461	41.4767	0.000149608	8.6733e-07	3.70464e-26	---------------	yes	no
cg12491115	11	129992365	APLP2	N_Shore	0	APLP2	0.000972457	9.19279e-05	3.75041e-26	0.000976009	0.000100478	2.63606e-22	11.3087	14.6576	0.329214	1.5738e-08	3.75041e-26	++++++?++++++-+	no	yes
cg01618988	20	61635995	NA	N_Shore	1335	BHLHE23	0.00122318	0.00011563	3.75557e-26	0.00122318	0.00011563	3.75557e-26	0	13.2925	0.503629	0	3.75557e-26	+++++++++++++++	no	no
cg07985890	11	65190999	NEAT1	Island	731	NEAT1	-0.00221558	0.000209521	3.91086e-26	-0.00212091	0.000270736	4.7304e-15	34.3597	21.3284	0.0935092	3.54472e-07	3.91086e-26	-------------+-	no	yes
cg06767187	7	2640127	IQCE	OpenSea	0	IQCE	0.000881495	8.34315e-05	4.30677e-26	0.000881495	8.34315e-05	4.30677e-26	0	7.58653	0.81655	0	4.30677e-26	++++++?++++++?+	no	no
cg02293775	10	126425471	FAM53B	OpenSea	0	FAM53B	-0.0005534	5.24769e-05	5.3233e-26	-0.0005534	5.24769e-05	5.3233e-26	0	12.2631	0.585182	0	5.3233e-26	------------+--	no	no
cg23429698	8	98878169	NA	N_Shelf	-3141	MATN2	-0.00136345	0.000129341	5.55849e-26	-0.00132754	0.00015285	3.78057e-18	19.8206	17.4608	0.23245	6.55647e-08	5.55849e-26	-----------+---	no	no
cg10426370	5	54282459	ESM1	OpenSea	-1045	ESM1	0.000943156	8.94833e-05	5.64876e-26	0.000943156	8.94833e-05	5.64876e-26	0	7.15263	0.928668	0	5.64876e-26	+++++++++++++++	no	no
cg13264840	7	142494213	NA	N_Shore	-30	AY006148	-0.00191825	0.000182089	5.97789e-26	-0.00191825	0.000182089	5.97789e-26	0	11.0609	0.681244	0	5.97789e-26	---------------	no	yes
cg07003407	21	45232601	LOC284837	OpenSea	-153	LOC284837	-0.00066599	6.32228e-05	6.02057e-26	-0.00066599	6.32228e-05	6.02057e-26	0	7.5662	0.818046	0	6.02057e-26	-----??--------	no	yes
cg23707540	10	126836038	CTBP2	N_Shelf	0	CTBP2	-0.000846458	8.04082e-05	6.48605e-26	-0.000838883	9.83043e-05	1.41947e-17	22.278	18.0129	0.206193	2.96716e-08	6.48605e-26	--------------+	no	no
cg04994481	14	65345381	NA	N_Shore	1220	SPTB	0.000831039	7.89777e-05	6.80786e-26	0.000822447	0.00010641	1.08339e-14	36.2207	20.3828	0.0860681	5.219e-08	6.80786e-26	++++++?++++++-+	no	no
cg18613390	22	19963423	ARVCF	N_Shelf	0	ARVCF	-0.000920376	8.74859e-05	6.96656e-26	-0.000910284	9.29784e-05	1.23952e-22	7.04895	11.8342	0.376235	7.41518e-09	6.96656e-26	----??-------?-	no	no
cg15541611	10	104211319	C10orf95	S_Shore	-19	C10orf95	-0.000584057	5.55363e-05	7.23778e-26	-0.000584057	5.55363e-05	7.23778e-26	0	10.4701	0.727066	0	7.23778e-26	---------------	no	yes
cg17224892	17	1094496	NA	OpenSea	-3880	ABR	-0.000773781	7.35814e-05	7.29082e-26	-0.000728816	0.000104701	3.38069e-12	41.66	23.9973	0.0458571	6.11783e-08	7.29082e-26	-----+---------	no	no
cg04466886	16	66521191	NA	OpenSea	4446	BEAN1	-0.000588076	5.59406e-05	7.56523e-26	-0.000587875	6.33942e-05	1.80436e-20	13.2848	14.9916	0.307878	7.24801e-09	7.56523e-26	------?--------	no	no
cg08869273	11	413594	SIGIRR	N_Shelf	1405	SIGIRR	-0.000571962	5.44587e-05	8.396e-26	-0.000559704	6.0391e-05	1.89663e-20	11.4776	14.6855	0.327393	5.74197e-09	8.396e-26	------?------+-	no	no
cg02420480	7	41919892	NA	OpenSea	80655	GLI3	-0.000727945	6.93124e-05	8.423e-26	-0.000753294	0.000100778	7.73416e-14	43.9534	24.9792	0.0347731	5.9509e-08	8.423e-26	---------------	no	no
cg19821297	19	12890029	NA	S_Shore	-3595	HOOK2	-0.000919769	8.76493e-05	9.22896e-26	-0.000919769	8.76493e-05	9.22896e-26	0	7.6623	0.906167	0	9.22896e-26	---------------	no	no
cg16647844	1	232903627	NA	OpenSea	-37010	KIAA1383	-0.00114727	0.000109348	9.4046e-26	-0.00114727	0.000109348	9.4046e-26	0	13.4469	0.491678	0	9.4046e-26	---------------	no	no
cg05437446	13	113622743	MCF2L	Island	-35	MCF2L	-0.00103639	9.88046e-05	9.68031e-26	-0.00107754	0.00014408	7.50322e-14	44.2284	25.1024	0.03357	1.23536e-07	9.68031e-26	-------------+-	no	yes
cg24621042	14	94857275	SERPINA1	OpenSea	-246	SERPINA1	-0.000663254	6.32357e-05	9.74602e-26	-0.000663254	6.32357e-05	9.74602e-26	0	11.7022	0.630208	0	9.74602e-26	---------------	no	no
cg02971262	9	139925395	C9orf139	Island	-770	FUT7	-0.00076775	7.32013e-05	9.78732e-26	-0.00076775	7.32013e-05	9.78732e-26	0	11.4445	0.573635	0	9.78732e-26	-------------?-	no	no
cg13125224	6	6587445	LY86	OpenSea	-1488	LY86	0.000893862	8.52267e-05	9.80259e-26	0.000893862	8.52267e-05	9.80259e-26	0	9.46683	0.736843	0	9.80259e-26	+++++++++++++?+	no	no
cg15893360	12	120700361	PXN	N_Shelf	0	PXN	-0.00102984	9.82448e-05	1.04053e-25	-0.00101563	0.000107885	4.77803e-21	11.7329	13.5951	0.327308	1.75397e-08	1.04053e-25	-----?-?-------	no	no
cg01289541	3	170282058	SLC7A14	OpenSea	0	SLC7A14	0.000739752	7.0578e-05	1.05247e-25	0.000739752	7.0578e-05	1.05247e-25	0	8.71264	0.849006	0	1.05247e-25	+++++++++++++-+	no	no
cg05014727	10	6214016	PFKFB3	OpenSea	19776	MIR3155A	-0.00105482	0.000100642	1.05731e-25	-0.00108694	0.000132646	2.52102e-16	32.2117	17.7022	0.125037	6.67644e-08	1.05731e-25	------?------?-	no	yes
cg24154132	14	103367632	TRAF3	OpenSea	-797	AX746522	-0.000853654	8.14708e-05	1.08989e-25	-0.000848176	9.96465e-05	1.71172e-17	26.0045	18.9201	0.168026	3.62613e-08	1.08989e-25	---------------	no	no
cg12325286	17	55332820	MSI2	N_Shore	-391	MSI2	-0.000953254	9.10046e-05	1.12785e-25	-0.000953254	9.10046e-05	1.12785e-25	0	6.32371	0.957661	0	1.12785e-25	---------------	no	no
cg08370173	17	75537444	NA	OpenSea	4770	BC040189	0.000808132	7.72113e-05	1.23118e-25	0.000872601	0.000110283	2.52515e-15	41.0241	20.3473	0.060795	5.77426e-08	1.23118e-25	+++++??++++++-+	no	yes
cg03138955	8	19170250	SH2D4A	N_Shore	-830	SH2D4A	0.00119208	0.000113901	1.23813e-25	0.00119208	0.000113901	1.23813e-25	0	6.9992	0.857666	0	1.23813e-25	+++++??++++++-+	no	no
cg16684817	1	28202173	C1orf38	S_Shelf	0	C1orf38	-0.00110525	0.000105637	1.2808e-25	-0.00109004	0.000127946	1.60176e-17	21.8393	17.9118	0.210827	4.95693e-08	1.2808e-25	---------------	no	no
cg00569418	19	50192100	C19orf76	N_Shore	159	C19orf76	-0.000639728	6.1174e-05	1.35352e-25	-0.000622714	7.0979e-05	1.73626e-18	16.09	16.6845	0.273379	1.14927e-08	1.35352e-25	---------------	no	yes
cg08994060	10	6214026	PFKFB3	OpenSea	19786	MIR3155A	-0.000922749	8.82499e-05	1.37394e-25	-0.000919405	0.000108282	2.05112e-17	23.5273	15.6919	0.205759	3.33368e-08	1.37394e-25	------?------?-	no	yes
cg12819393	9	127240449	NA	Island	0	GPR144	0.000769545	7.36237e-05	1.4283e-25	0.000768762	7.81227e-05	7.53748e-23	6.48882	14.9715	0.380108	5.98334e-09	1.4283e-25	+++++++++++++-+	no	no
cg07349815	3	123751269	NA	N_Shore	-1272	KALRN	0.00101679	9.72801e-05	1.43213e-25	0.00101679	9.72801e-05	1.43213e-25	0	13.1409	0.515459	0	1.43213e-25	+++++++++++++++	no	no
cg04463638	22	19512712	CLDN5	S_Shore	148	CLDN5	0.00118033	0.00011293	1.43725e-25	0.00119452	0.000155548	1.59734e-14	38.8905	21.2733	0.0676961	1.19584e-07	1.43725e-25	++++++?++++++++	no	yes
cg16896911	19	33895690	PEPD	S_Shelf	-15931	PEPD	0.000996113	9.53211e-05	1.46402e-25	0.00101655	0.000137206	1.27325e-13	43.3311	24.7049	0.0375949	1.10485e-07	1.46402e-25	+++++++++++++-+	no	no
cg12063847	6	158184542	NA	OpenSea	-59751	SNX9	-0.000703835	6.7355e-05	1.47094e-25	-0.000703629	7.40306e-05	2.00869e-21	11.7558	14.7319	0.32439	8.85274e-09	1.47094e-25	------?--------	no	no
cg14004678	17	77001516	CANT1	OpenSea	0	CANT1	-0.000816922	7.81869e-05	1.49128e-25	-0.000800316	9.12112e-05	1.71944e-18	19.9791	17.4954	0.230736	2.38178e-08	1.49128e-25	---------------	no	no
cg22622440	17	18088359	ALKBH5	Island	-292	BC038464	-0.000800468	7.66643e-05	1.60746e-25	-0.000775919	9.36449e-05	1.17353e-16	26.096	17.5904	0.173701	3.02141e-08	1.60746e-25	------?------+-	no	no
cg12962778	12	54778312	ZNF385A	OpenSea	36	ZNF385A	0.000798521	7.65058e-05	1.67338e-25	0.000805261	9.75167e-05	1.48538e-16	28.5117	19.5836	0.143825	3.69506e-08	1.67338e-25	+++++++++++++-+	no	no
cg08133584	16	609679	C16orf11	N_Shore	-742	C16orf11	0.000961803	9.2194e-05	1.76404e-25	0.000955569	0.000113313	3.36877e-17	26.6896	19.0969	0.16128	4.82053e-08	1.76404e-25	+++++++++++++++	no	no
cg27300045	19	47610813	ZC3H4	N_Shelf	0	ZC3H4	-0.00067018	6.42553e-05	1.80982e-25	-0.000625705	8.82175e-05	1.31471e-12	38.8304	21.2524	0.0680846	3.84014e-08	1.80982e-25	--+---?--------	no	no
cg02749511	2	174696522	NA	OpenSea	74664	SP3	0.000641895	6.15455e-05	1.81661e-25	0.000656304	9.28584e-05	1.57419e-12	48.6775	27.2785	0.0177093	5.6531e-08	1.81661e-25	+++++++++-+++-+	no	no
cg23436584	12	98833359	NA	OpenSea	14259	SLC9A7P1	0.000850789	8.15791e-05	1.82798e-25	0.000856689	0.000112047	2.07613e-14	39.9019	19.9673	0.0677063	5.96951e-08	1.82798e-25	+++++??++++++-+	no	no
cg01101459	1	234871477	NA	OpenSea	4087	LOC100506810	0.00076965	7.38112e-05	1.86141e-25	0.000761985	7.93206e-05	7.51273e-22	7.01806	15.0567	0.374291	6.65353e-09	1.86141e-25	++-++++++++++++	no	no
cg00866476	2	95740682	NA	N_Shore	12269	MRPS5	-0.000822786	7.89426e-05	1.95572e-25	-0.000768938	0.000113706	1.35608e-11	42.4179	24.3131	0.0419858	7.32336e-08	1.95572e-25	------------+--	no	no
cg02573176	8	82607505	SLC10A5	OpenSea	-298	SLC10A5	-0.00101341	9.72826e-05	2.07048e-25	-0.00105366	0.000138113	2.36707e-14	43.3531	24.7145	0.0374925	1.1312e-07	2.07048e-25	---------------	no	no
cg19442415	11	116567334	NA	OpenSea	51551	BUD13	-0.000758492	7.28157e-05	2.0825e-25	-0.000719034	9.69243e-05	1.1845e-13	32.1399	19.1571	0.118314	3.775e-08	2.0825e-25	------?------++	no	no
cg26170244	15	65176353	NA	OpenSea	16152	PLEKHO2	-0.000726684	6.97953e-05	2.19373e-25	-0.000729484	0.000104027	2.34161e-12	48.3581	25.1733	0.0219022	6.65595e-08	2.19373e-25	---+--?--------	no	no
cg26262157	10	6214079	PFKFB3	OpenSea	19839	MIR3155A	-0.000955733	9.17978e-05	2.20239e-25	-0.000939082	0.000115365	3.94984e-16	29.3835	18.4093	0.142588	5.10126e-08	2.20239e-25	------?------+-	no	yes
cg02389949	7	30176264	C7orf41	S_Shore	1713	C7orf41	-0.000820807	7.88408e-05	2.21033e-25	-0.000820807	7.88408e-05	2.21033e-25	0	11.9706	0.530054	0	2.21033e-25	------?--------	no	no
cg08534147	3	48471771	PLXNB1	S_Shore	-311	PLXNB1	-0.000691647	6.64394e-05	2.22745e-25	-0.000691647	6.64394e-05	2.22745e-25	0	3.7627	0.996732	0	2.22745e-25	---------------	no	no
cg08866634	5	175962338	RNF44	N_Shore	0	RNF44	-0.00089593	8.60953e-05	2.32161e-25	-0.00089593	8.60953e-05	2.32161e-25	0	9.3542	0.807713	0	2.32161e-25	---------------	no	no
cg21837069	1	1369466	VWA1	N_Shore	-1436	VWA1	-0.00065375	6.28444e-05	2.41039e-25	-0.00065375	6.28444e-05	2.41039e-25	0	12.2439	0.507752	0	2.41039e-25	------?------+-	no	no
cg01756756	19	30206951	C19orf12	S_Shore	-499	C19orf12	-0.000664048	6.3849e-05	2.47182e-25	-0.000664048	6.3849e-05	2.47182e-25	0	11.9056	0.453287	0	2.47182e-25	-----??------+-	no	no
cg25368647	5	176736591	MXD3	N_Shore	-1528	MXD3	-0.000922932	8.87581e-05	2.52439e-25	-0.000922932	8.87581e-05	2.52439e-25	0	9.4681	0.799947	0	2.52439e-25	---------------	no	no
cg09476130	1	159870086	CCDC19	Island	-180	CCDC19	0.000709099	6.82753e-05	2.87499e-25	0.000760514	0.000106911	1.13116e-12	48.5841	25.284	0.0211774	6.74859e-08	2.87499e-25	+++-++?++++++++	no	yes
cg04159302	5	150162068	C5orf62	S_Shelf	0	C5orf62	-0.000848986	8.17645e-05	2.95385e-25	-0.000843519	8.99937e-05	7.04361e-21	11.2355	15.7721	0.327491	1.34025e-08	2.95385e-25	---------------	no	no
cg09057885	21	46913886	COL18A1	S_Shore	4228	SLC19A1	0.000763657	7.35512e-05	2.97337e-25	0.000759735	8.60623e-05	1.06823e-18	19.813	17.4592	0.232533	2.09836e-08	2.97337e-25	+++++++++++++++	no	no
cg18642234	3	49394622	GPX1	N_Shore	-14	GPX1	-0.000655796	6.31653e-05	2.98751e-25	-0.000655796	6.31653e-05	2.98751e-25	0	9.28292	0.751256	0	2.98751e-25	------?-------+	no	no
cg27504369	22	39353550	APOBEC3A	OpenSea	24	APOBEC3A	-0.00162787	8.75666e-05	3.87006e-77	-0.00162487	0.000156511	2.99966e-25	63.9057	36.0167	0.000589805	1.98768e-07	2.99966e-25	------?--------	yes	no
cg05187003	21	34641507	IL10RB	S_Shelf	1275	IL10RB	-0.00059446	5.72676e-05	3.04491e-25	-0.00059446	5.72676e-05	3.04491e-25	0	11.1943	0.594543	0	3.04491e-25	------?--------	no	no
cg18444875	8	107460168	OXR1	OpenSea	17	OXR1	-0.00136969	0.000131984	3.13133e-25	-0.00136969	0.000131984	3.13133e-25	0	9.30974	0.749169	0	3.13133e-25	-------------?-	no	no
cg12113316	8	37729089	RAB11FIP1	OpenSea	1608	RAB11FIP1	-0.00117487	0.000113252	3.2582e-25	-0.00113944	0.000145571	4.98119e-15	31.0864	18.8642	0.127375	8.48494e-08	3.2582e-25	------?--------	no	no
cg10456541	2	8721512	NA	N_Shelf	-100600	ID2	-0.000606236	5.84485e-05	3.31972e-25	-0.000606236	5.84485e-05	3.31972e-25	0	13.632	0.477468	0	3.31972e-25	---+-----------	no	no
cg02186444	17	73120977	ARMC7	N_Shelf	5342	NT5C	-0.000667044	6.43116e-05	3.32265e-25	-0.000667044	6.43116e-05	3.32265e-25	0	10.6278	0.641966	0	3.32265e-25	------?--------	no	no
cg01168584	18	2903245	EMILIN2	N_Shelf	0	EMILIN2	-0.00106627	0.000102838	3.44836e-25	-0.00109324	0.00012687	6.87087e-18	26.5905	14.9844	0.183211	4.83009e-08	3.44836e-25	-----??------?-	no	no
cg09793866	8	38009548	STAR	OpenSea	-948	STAR	0.000840602	8.10774e-05	3.4709e-25	0.000820968	9.22252e-05	5.49596e-19	15.0556	16.4814	0.284869	1.84405e-08	3.4709e-25	+++++++++++++++	no	no
cg12001120	2	219751342	WNT10A	S_Shelf	0	WNT10A	0.00118106	0.000113923	3.49573e-25	0.00117888	0.0001178	1.41262e-23	4.38923	14.6427	0.403006	9.2539e-09	3.49573e-25	+++++++++++++-+	no	no
cg04728789	22	38711154	CSNK1E	N_Shore	0	CSNK1E	-0.000489239	4.72184e-05	3.72281e-25	-0.000489239	4.72184e-05	3.72281e-25	0	12.1386	0.595172	0	3.72281e-25	---------------	no	yes
cg12587615	19	11472397	LPPR2	N_Shore	1723	Prion_pknot	0.00136852	0.000132123	3.85025e-25	0.00134132	0.000167691	1.25717e-15	29.1973	18.3609	0.144291	1.05536e-07	3.85025e-25	++++++?++++++-+	no	yes
cg24643922	10	134236975	NA	OpenSea	5617	PWWP2B	-0.000427897	4.13144e-05	3.88625e-25	-0.000436759	5.2929e-05	1.56024e-16	25.8111	16.1749	0.183355	8.45743e-09	3.88625e-25	-----??--------	no	no
cg20721135	13	114861488	RASA3	N_Shore	-18050	RASA3	-0.000985959	9.52462e-05	4.1119e-25	-0.000985763	9.62893e-05	1.34651e-24	1.20822	12.1468	0.433966	1.53279e-09	4.1119e-25	-----?-------?-	no	no
cg21710324	1	226069189	TMEM63A	N_Shore	1231	TMEM63A	-0.000558327	5.39523e-05	4.24981e-25	-0.000558327	5.39523e-05	4.24981e-25	0	13.2277	0.508677	0	4.24981e-25	--------------+	no	yes
cg24671734	12	107909364	BTBD11	OpenSea	-65269	BTBD11	-0.000744324	7.19373e-05	4.32524e-25	-0.000759599	0.000105121	4.97522e-13	44.0579	25.0259	0.0343126	6.45979e-08	4.32524e-25	-----+---------	no	no
cg25425537	2	6910518	NA	OpenSea	-76	LINC00487	0.00128042	0.000123761	4.36947e-25	0.00129543	0.000138266	7.31525e-21	13.4994	16.1849	0.302216	3.75662e-08	4.36947e-25	+++++++++++++++	no	no
cg14082061	10	4125518	NA	OpenSea	0	AK055803	-0.000498095	4.81495e-05	4.42013e-25	-0.000498095	4.81495e-05	4.42013e-25	0	10.1999	0.677512	0	4.42013e-25	-----?---------	no	no
cg13353574	8	61326925	NA	OpenSea	-548	AK124262	-0.00077397	7.48311e-05	4.50727e-25	-0.00077397	7.48311e-05	4.50727e-25	0	11.1005	0.678122	0	4.50727e-25	---------------	no	no
cg09879334	11	128481110	NA	OpenSea	-23657	ETS1	-0.00072984	7.05664e-05	4.52111e-25	-0.000719309	7.5392e-05	1.41568e-21	7.60778	15.1528	0.36779	6.48951e-09	4.52111e-25	--------------+	no	no
cg07504977	10	102131012	NA	N_Shelf	-2320	LINC00263	-0.000919332	8.8915e-05	4.67173e-25	-0.000919332	8.8915e-05	4.67173e-25	0	8.82016	0.842395	0	4.67173e-25	--------------+	no	no
cg02824029	6	29570008	GABBR1	OpenSea	0	GABBR1	-0.000966333	9.34625e-05	4.68182e-25	-0.000966333	9.34625e-05	4.68182e-25	0	11.9899	0.44649	0	4.68182e-25	------?-----?--	no	no
cg20133890	6	31680144	LY6G6E	OpenSea	-27	LY6G6E	-0.00067316	6.51201e-05	4.78261e-25	-0.000671173	7.07666e-05	2.43968e-21	7.40623	14.0398	0.371046	5.23591e-09	4.78261e-25	------?--------	no	yes
cg08234504	5	139013317	NA	N_Shelf	5299	UBE2D2	-0.000514791	4.98089e-05	4.87806e-25	-0.000514791	4.98089e-05	4.87806e-25	0	7.40121	0.88031	0	4.87806e-25	------?--------	no	no
cg27239243	2	101945867	NA	OpenSea	18948	CREG2	-0.00069331	6.70838e-05	4.89488e-25	-0.000691713	7.45478e-05	1.71427e-20	14.6328	16.3997	0.289577	1.19114e-08	4.89488e-25	---------------	no	no
cg24002003	15	101668143	NA	OpenSea	47784	CHSY1	-0.000686678	6.64424e-05	4.89762e-25	-0.000666769	8.89701e-05	6.66548e-14	36.877	20.5947	0.0813415	3.75435e-08	4.89762e-25	-----?--------+	no	no
cg21903286	12	42876128	PRICKLE1	N_Shore	1288	PRICKLE1	0.00119037	0.000115322	5.59731e-25	0.00119037	0.000115322	5.59731e-25	0	13.97	0.451951	0	5.59731e-25	+++++++++++++-+	no	yes
cg01772439	5	149012102	FLJ41603	OpenSea	0	ARHGEF37	-0.000670984	6.50087e-05	5.6361e-25	-0.000656191	8.13205e-05	7.07652e-16	26.2808	17.6345	0.171897	2.24223e-08	5.6361e-25	------?--------	no	no
cg24378227	6	1396771	NA	S_Shelf	939	FOXF2	0.000759608	7.3599e-05	5.66895e-25	0.000759608	7.3599e-05	5.66895e-25	0	10.8974	0.619409	0	5.66895e-25	++++++?++++++-+	no	no
cg02104952	1	201481480	NA	OpenSea	-5093	CSRP1	0.000707713	6.86239e-05	6.16043e-25	0.000704577	7.5079e-05	6.32261e-21	11.2077	15.7671	0.327801	9.3009e-09	6.16043e-25	+++++++++++++-+	no	no
cg06618629	17	4437077	SPNS2	N_Shelf	-2979	SPNS2	-0.000831475	8.06296e-05	6.20161e-25	-0.000831475	8.06296e-05	6.20161e-25	0	8.06713	0.8392	0	6.20161e-25	------?--------	no	no
cg06959205	16	88991917	CBFA2T3	N_Shelf	0	CBFA2T3	-0.000781119	7.57532e-05	6.26017e-25	-0.000788786	9.41657e-05	5.4491e-17	27.1122	16.4637	0.17091	2.92672e-08	6.26017e-25	-----?-------?-	no	no
cg15482893	1	32837667	BSDC1	OpenSea	0	BSDC1	-0.000922191	8.94363e-05	6.27427e-25	-0.000922191	8.94363e-05	6.27427e-25	0	11.593	0.561268	0	6.27427e-25	-----?---------	no	no
cg08748913	5	137071788	KLHL3	OpenSea	-9	KLHL3	-0.000428615	4.15834e-05	6.52788e-25	-0.000330242	6.71966e-05	8.89812e-07	49.4448	27.6925	0.0156252	2.86813e-08	6.52788e-25	-----------+--+	no	yes
cg25288155	11	73357396	PLEKHB1	OpenSea	174	PLEKHB1	0.000715469	6.94352e-05	6.75e-25	0.000751393	0.000100279	6.72893e-14	42.1297	22.464	0.0485759	5.23406e-08	6.75e-25	++++++?++++++-+	no	yes
cg18865207	1	160765919	LY9	OpenSea	-8	LY9	0.000643412	6.24442e-05	6.77292e-25	0.000643412	6.24442e-05	6.77292e-25	0	10.4764	0.726587	0	6.77292e-25	+++++++++++++-+	no	no
cg18900271	2	110863886	MALL	OpenSea	0	MALL	-0.000740919	7.19288e-05	6.99255e-25	-0.000740919	7.19288e-05	6.99255e-25	0	11.8239	0.620445	0	6.99255e-25	---------------	no	no
cg24683623	4	123747447	FGF2	N_Shore	-415	FGF2	0.000990153	9.61252e-05	6.99754e-25	0.00100516	0.000135367	1.12426e-13	38.7822	21.2356	0.0683968	8.74341e-08	6.99754e-25	++++++?++++++-+	no	yes
cg18716210	11	2011346	LOC100133545	N_Shore	-196	MRPL23-AS1	0.000799457	7.76204e-05	7.07725e-25	0.000818197	0.000108787	5.43152e-14	40.3474	23.4692	0.0530505	6.44836e-08	7.07725e-25	+++++++++-+++-+	no	yes
cg27087650	19	45255796	BCL3	N_Shore	0	BCL3	-0.000699256	6.7892e-05	7.08007e-25	-0.000699256	6.7892e-05	7.08007e-25	0	9.52713	0.73207	0	7.08007e-25	-----?---------	no	no
cg09168805	1	94514548	ABCA4	OpenSea	0	ABCA4	0.000951214	9.2396e-05	7.42445e-25	0.000952897	9.53841e-05	1.68406e-23	4.39701	13.5979	0.402758	5.6734e-09	7.42445e-25	++++++?++++++++	no	no
cg22784595	10	7455714	NA	S_Shore	-2266	SFMBT2	0.000993514	9.65099e-05	7.46664e-25	0.000993514	9.65099e-05	7.46664e-25	0	12.043	0.602852	0	7.46664e-25	+++++++++++++-+	no	no
cg02420027	13	41632640	NA	N_Shore	2233	TRNA_Glu	-0.000628141	6.10202e-05	7.50121e-25	-0.000626238	8.92353e-05	2.2534e-12	44.0394	25.0176	0.0343942	4.64067e-08	7.50121e-25	---+----------+	no	no
cg16371538	1	37940813	ZC3H12A	S_Shore	695	ZC3H12A	-0.000966894	9.39632e-05	7.80667e-25	-0.000965013	9.46748e-05	2.13242e-24	0.880921	13.1155	0.438927	1.15509e-09	7.80667e-25	-----?---------	no	no
cg02796279	2	208101334	NA	OpenSea	-545	BC038530	-0.00080713	7.84643e-05	8.09871e-25	-0.000831033	0.000108185	1.57086e-14	40.1544	23.3935	0.0541598	6.4196e-08	8.09871e-25	---------------	no	no
cg01702055	6	13303065	NA	OpenSea	2118	TBC1D7	-0.000734072	7.13752e-05	8.2598e-25	-0.000734886	7.93168e-05	1.94714e-20	12.6639	16.03	0.311544	1.16164e-08	8.2598e-25	---------------	no	no
cg00119811	5	73092353	RGNEF	OpenSea	-16989	RGNEF	-0.000655874	6.37805e-05	8.38115e-25	-0.000621211	8.72633e-05	1.08855e-12	36.4927	22.0447	0.0777006	3.75421e-08	8.38115e-25	-------------+-	no	no
cg13258453	6	25180502	NA	OpenSea	-13709	CMAHP	-0.000979762	9.52802e-05	8.41071e-25	-0.000979762	9.52802e-05	8.41071e-25	0	9.27227	0.813223	0	8.41071e-25	---------------	no	no
cg18034719	5	176860863	GRK6	Island	0	GRK6	-0.000471379	4.58551e-05	8.69448e-25	-0.000455305	5.65522e-05	8.20753e-16	17.8208	17.0359	0.254267	7.75364e-09	8.69448e-25	------------+--	no	yes
cg06682445	7	43915791	URGCP	OpenSea	0	URGCP	0.000779958	7.58768e-05	8.73899e-25	0.000763111	9.42507e-05	5.65141e-16	26.8447	19.1374	0.159767	3.32369e-08	8.73899e-25	+++++++++++++-+	no	no
cg15701281	7	1462569	NA	S_Shore	11425	MICALL2	-0.000901496	8.77249e-05	9.00317e-25	-0.00089846	9.20504e-05	1.66292e-22	5.81589	14.8645	0.387479	7.45546e-09	9.00317e-25	------------+-+	no	no
cg18402166	17	62778279	LOC146880	S_Shore	-162	LOC146880	0.000922868	8.98477e-05	9.47574e-25	0.000937575	0.000103829	1.71659e-19	20.2463	15.0463	0.238913	2.74814e-08	9.47574e-25	++++++??+++++-+	no	no
cg19715094	11	118402540	TMEM25	S_Shore	738	TMEM25	-0.000814358	7.93515e-05	1.03803e-24	-0.000806611	9.59591e-05	4.25007e-17	24.6159	18.5716	0.181975	3.20534e-08	1.03803e-24	---------------	no	no
cg09007354	1	54100163	GLIS1	OpenSea	0	GLIS1	0.000715689	6.97509e-05	1.05998e-24	0.000745204	0.000105207	1.40853e-12	46.961	24.5103	0.026748	6.40087e-08	1.05998e-24	+++++?+++++++-+	no	no
cg23889010	20	43882990	SLPI	OpenSea	216	SLPI	-0.000816408	7.95817e-05	1.08095e-24	-0.000816408	7.95817e-05	1.08095e-24	0	11.939	0.611199	0	1.08095e-24	-----+---------	no	no
cg23948843	2	164204752	NA	Island	259365	FIGN	0.000861497	8.39898e-05	1.09884e-24	0.000824974	0.000101432	4.17857e-16	21.6995	16.6027	0.218108	2.91883e-08	1.09884e-24	++++++?++++++++	no	yes
cg18709110	17	1094555	NA	OpenSea	-3939	ABR	-0.000817568	7.97123e-05	1.1065e-24	-0.000792123	0.000119058	2.86722e-11	46.4618	26.1496	0.0247763	8.66372e-08	1.1065e-24	-------------+-	no	no
cg08928958	5	149178783	PPARGC1B	OpenSea	-18543	PPARGC1B	-0.00065978	6.43298e-05	1.10971e-24	-0.00065978	6.43298e-05	1.10971e-24	0	10.9976	0.611016	0	1.10971e-24	------?--------	no	no
cg22356061	1	227954102	SNAP47	OpenSea	0	SNAP47	-0.000728786	7.10696e-05	1.12918e-24	-0.000715356	9.06178e-05	2.92152e-15	31.9737	20.5803	0.112882	3.68775e-08	1.12918e-24	---------------	no	no
cg00859858	1	37944257	ZC3H12A	S_Shelf	-1493	ZC3H12A	-0.000786735	7.6738e-05	1.1565e-24	-0.000786735	7.6738e-05	1.1565e-24	0	9.34384	0.673315	0	1.1565e-24	-----??--------	no	no
cg09535924	2	66671659	MEIS1	N_Shore	0	MEIS1	-0.000927814	9.04994e-05	1.15729e-24	-0.000922596	9.5349e-05	3.81375e-22	5.74676	14.8536	0.388235	7.92538e-09	1.15729e-24	-------------+-	no	yes
cg20962215	19	54713514	NA	S_Shelf	1999	RPS9	-0.000594259	5.8001e-05	1.2377e-24	-0.000593901	6.34881e-05	8.39744e-21	9.27304	15.4309	0.349347	5.53451e-09	1.2377e-24	---------------	no	no
cg11163555	22	31736976	PATZ1	OpenSea	0	PATZ1	-0.000811286	7.91841e-05	1.23892e-24	-0.000812368	8.34438e-05	2.12737e-22	6.21691	13.8618	0.38365	6.12452e-09	1.23892e-24	------?--------	no	no
cg26189283	1	155109378	RAG1AP1	S_Shore	1091	SLC50A1	-0.00105877	0.000103364	1.26981e-24	-0.00105877	0.000103364	1.26981e-24	0	12.7296	0.468905	0	1.26981e-24	--+---?--------	no	no
cg15630458	8	142986649	NA	S_Shore	-271050	MIR4472-1	0.001389	0.000135607	1.27468e-24	0.00138654	0.000140975	7.93179e-23	4.90369	14.7219	0.397424	1.48087e-08	1.27468e-24	+++++++++++++++	no	yes
cg22787719	1	209570949	NA	OpenSea	-31218	MIR205HG	-0.00106327	0.000103852	1.33529e-24	-0.00106327	0.000103852	1.33529e-24	0	9.2188	0.756225	0	1.33529e-24	------?------+-	no	no
cg16586538	6	30569105	PPP1R10	OpenSea	0	PPP1R10	-0.000950606	9.28769e-05	1.38029e-24	-0.000949598	0.000100348	2.99233e-21	9.46988	14.3599	0.348998	1.3242e-08	1.38029e-24	------------?--	no	yes
cg06832677	2	119976764	NA	OpenSea	-4619	STEAP3	-0.000883547	8.63263e-05	1.38245e-24	-0.000883547	8.63263e-05	1.38245e-24	0	13.8603	0.460174	0	1.38245e-24	---------------	no	no
cg09560590	5	143191663	HMHB1	OpenSea	-62	HMHB1	-0.000804462	7.86008e-05	1.38505e-24	-0.000755847	0.000111669	1.30008e-11	40.0339	23.3465	0.0548595	6.56923e-08	1.38505e-24	-------------+-	no	yes
cg06239064	12	66697621	HELB	OpenSea	1266	HELB	-0.0010916	0.000106661	1.39149e-24	-0.0010916	0.000106661	1.39149e-24	0	10.7412	0.706238	0	1.39149e-24	------------+--	no	no
cg11435826	12	2792111	CACNA1C	S_Shelf	0	CACNA1C	-0.000688982	6.73578e-05	1.47496e-24	-0.000677613	8.08782e-05	5.37451e-17	23.3089	18.255	0.195411	2.15766e-08	1.47496e-24	---------------	no	no
cg23122901	22	19880135	TXNRD2	OpenSea	1645	TXNRD2	-0.000944559	9.23814e-05	1.53932e-24	-0.000942815	9.60015e-05	9.15751e-23	4.71011	14.692	0.399527	6.6055e-09	1.53932e-24	---------------	no	no
cg03486832	12	122019525	KDM2B	S_Shore	-605	KDM2B	-0.000751044	7.35028e-05	1.64872e-24	-0.000685627	0.000107534	1.81902e-10	46.4286	26.1334	0.0248944	7.3546e-08	1.64872e-24	---------------	no	yes
cg00730441	17	59483863	TBX2	N_Shore	0	TBX2	0.000925338	9.05651e-05	1.65752e-24	0.000921243	9.82802e-05	7.00748e-21	10.2655	15.6016	0.338306	1.46573e-08	1.65752e-24	++++++++++++--+	no	no
cg07952905	17	27275352	PHF12	N_Shore	1937	PHF12	-0.000790395	7.7385e-05	1.72007e-24	-0.000769701	0.000112442	7.63134e-12	44.4111	25.1849	0.0327855	7.57204e-08	1.72007e-24	---------------	no	no
cg14600987	11	1952678	TNNT3	S_Shelf	0	TNNT3	-0.000895781	8.77246e-05	1.76509e-24	-0.000877784	9.92744e-05	9.4027e-19	15.1791	15.3264	0.287422	2.0341e-08	1.76509e-24	-----?-------+-	no	yes
cg23140706	12	54689278	NFE2	OpenSea	264	NFE2	-0.000599254	5.86872e-05	1.77062e-24	-0.000599008	6.96795e-05	8.20972e-18	19.7805	16.2055	0.238209	1.26418e-08	1.77062e-24	-------------?-	no	yes
cg14348967	4	10160060	NA	OpenSea	14775	DQ599898	-0.00135775	0.000133054	1.89214e-24	-0.00134118	0.000169494	2.51636e-15	29.1401	18.3461	0.144816	1.07547e-07	1.89214e-24	------?--------	no	no
cg16776035	17	74542680	NA	OpenSea	1222	PRCD	-0.000618681	6.06393e-05	1.9297e-24	-0.000575173	8.54048e-05	1.64299e-11	40.7607	23.633	0.0507187	3.98148e-08	1.9297e-24	-----------+---	no	no
cg15418499	11	112028288	IL18	OpenSea	-6492	IL18	-0.00094949	9.30674e-05	1.93876e-24	-0.000949239	9.6215e-05	5.85589e-23	3.64266	13.4914	0.410607	4.86836e-09	1.93876e-24	-----?---------	no	no
cg08943494	11	36422615	PRR5L	OpenSea	69	PRR5L	-0.00382586	0.000172821	1.36923e-108	-0.00360103	0.000352978	1.94523e-24	72.2567	50.4626	5.10745e-06	1.23288e-06	1.94523e-24	---------------	yes	yes
cg22786748	6	31034042	NA	OpenSea	6387	PBMUCL2	0.000901408	8.83918e-05	2.02678e-24	0.000922009	0.000105928	3.20021e-18	21.7726	14.0616	0.229605	2.77242e-08	2.02678e-24	++++++?+++++??+	no	no
cg15090899	6	167178260	RPS6KA2	OpenSea	0	RPS6KA2	0.0012518	0.000122758	2.0384e-24	0.00127928	0.000176695	4.48484e-13	40.0881	23.3676	0.0545443	1.61407e-07	2.0384e-24	+++++++++++++++	no	no
cg05927789	2	47171414	TTC7A	S_Shelf	-2420	MCFD2	-0.000934839	9.16753e-05	2.03885e-24	-0.000934989	9.28334e-05	7.37011e-24	1.4369	14.2041	0.434619	1.93115e-09	2.03885e-24	---------------	no	no
cg08439487	3	123509516	MYLK	OpenSea	0	MYLK	0.00108238	0.000106192	2.13852e-24	0.00110819	0.00015916	3.33667e-12	49.3509	25.6668	0.0188386	1.58882e-07	2.13852e-24	+++++++++++?+++	no	no
cg02951357	1	59280619	NA	N_Shore	0	LOC100131060	0.000797986	7.8305e-05	2.18082e-24	0.000797986	7.8305e-05	2.18082e-24	0	11.6056	0.477852	0	2.18082e-24	+++++??++++++++	no	yes
cg00327947	16	85482849	NA	OpenSea	-145847	LOC727710	-0.00079498	7.80495e-05	2.29954e-24	-0.000747221	0.000107223	3.1961e-12	38.6206	22.8089	0.0634505	6.07122e-08	2.29954e-24	--------------+	no	no
cg11588197	11	128391494	ETS1	N_Shore	711	ETS1	-0.00138377	0.000135975	2.51967e-24	-0.00134842	0.000183321	1.90201e-13	36.7128	22.1214	0.0761549	1.68526e-07	2.51967e-24	--------------+	no	yes
cg00050692	2	25524877	DNMT3A	OpenSea	0	DNMT3A	-0.000583843	5.74002e-05	2.65967e-24	-0.000569186	6.64334e-05	1.05512e-17	18.1137	17.0969	0.251052	1.14316e-08	2.65967e-24	---------------	no	no
cg06008435	6	25027714	NA	OpenSea	0	FAM65B	-0.000963326	9.4772e-05	2.85098e-24	-0.000963326	9.4772e-05	2.85098e-24	0	10.5276	0.722685	0	2.85098e-24	---------------	no	yes
cg06653796	20	62367805	LIME1	N_Shore	267	ZGPAT	-0.00075663	7.44567e-05	2.92963e-24	-0.000752325	8.84355e-05	1.78409e-17	20.7775	17.6718	0.222142	2.2918e-08	2.92963e-24	---------------	no	no
cg21368161	7	1596136	TMEM184A	OpenSea	-70	TMEM184A	-0.00116812	0.000114977	3.00339e-24	-0.00118086	0.000140987	5.49087e-17	25.4487	18.779	0.173566	7.07404e-08	3.00339e-24	---------------	no	yes
cg22500132	1	155162752	MUC1	N_Shore	-46	MUC1	-0.000624246	6.14461e-05	3.01377e-24	-0.000621232	6.84751e-05	1.16459e-19	9.93232	15.5439	0.342015	6.89629e-09	3.01377e-24	---------------	no	no
cg22001211	2	61766532	XPO1	S_Shore	-1114	XPO1	-0.000534167	5.25913e-05	3.08584e-24	-0.000517487	6.65866e-05	7.7472e-15	27.9591	19.4334	0.149041	1.70025e-08	3.08584e-24	------------+-+	no	no
cg13896106	17	72754589	SLC9A3R1	OpenSea	0	SLC9A3R1	-0.000640586	6.30854e-05	3.17206e-24	-0.000627855	7.08166e-05	7.58666e-19	14.7545	16.4232	0.288221	1.07678e-08	3.17206e-24	-----+---------	no	no
cg06362282	6	33245893	B3GALT4	S_Shore	-709	B3GALT4	-0.000700279	6.89714e-05	3.20745e-24	-0.000674475	8.96607e-05	5.37264e-14	32.9772	19.3964	0.111317	3.40933e-08	3.20745e-24	--------+---?-+	no	yes
cg12280317	1	152008083	S100A11	N_Shore	1428	S100A11	-0.00103075	0.000101525	3.22448e-24	-0.00103075	0.000101525	3.22448e-24	0	8.98871	0.831773	0	3.22448e-24	---------------	no	no
cg10494848	6	57127617	NA	OpenSea	-40516	RAB23	0.000672193	6.62458e-05	3.41841e-24	0.000665692	9.0426e-05	1.81542e-13	37.1733	20.6918	0.0792519	3.8361e-08	3.41841e-24	+++++?+++-+++-+	no	no
cg15355713	12	125431744	DHX37	OpenSea	0	DHX37	-0.00065684	6.47449e-05	3.48616e-24	-0.00065684	6.47449e-05	3.48616e-24	0	11.8859	0.615461	0	3.48616e-24	---------------	no	no
cg19539667	17	43339831	LOC100133991	Island	274	LOC100133991	-0.000667741	6.58267e-05	3.52684e-24	-0.00063126	8.42989e-05	6.97455e-14	29.5494	18.4527	0.141076	2.68132e-08	3.52684e-24	------?-----+--	no	yes
cg17924072	19	1075067	HMHA1	Island	-2374	HMHA1	-0.00109307	0.000107827	3.77429e-24	-0.00109307	0.000107827	3.77429e-24	0	11.8179	0.46041	0	3.77429e-24	-----?-------?-	no	yes
cg03746015	16	11141000	CLEC16A	OpenSea	-78835	CLEC16A	-0.0012384	0.000122171	3.7996e-24	-0.00119493	0.000167673	1.02922e-12	37.2851	22.3233	0.0722117	1.40496e-07	3.7996e-24	---------------	no	no
cg20033652	14	51290662	NIN	OpenSea	0	NIN	-0.000833966	8.23066e-05	3.96636e-24	-0.000833966	8.23066e-05	3.96636e-24	0	11.1162	0.676883	0	3.96636e-24	---------------	no	no
cg00799387	3	32827142	NA	S_Shelf	11788	CNOT10	0.00148202	0.000146328	4.14989e-24	0.00149565	0.000186225	9.63492e-16	27.816	12.4681	0.188185	9.03502e-08	4.14989e-24	++???++?++++?++	no	no
cg16305292	8	142219965	NA	N_Shore	-901	SLC45A4	0.00073383	7.24891e-05	4.35406e-24	0.00076279	0.000106472	7.82121e-13	45.3422	25.6139	0.0289688	6.87658e-08	4.35406e-24	++-++++++++++-+	no	no
cg08843623	16	85627648	NA	OpenSea	-17380	KIAA0182	-0.000557122	5.50464e-05	4.46085e-24	-0.000557122	5.50464e-05	4.46085e-24	0	6.5175	0.925278	0	4.46085e-24	------?-----+--	no	no
cg19540316	13	113622750	MCF2L	Island	-28	MCF2L	-0.000944207	9.33016e-05	4.50657e-24	-0.00101176	0.000137606	1.94425e-13	44.2111	25.0946	0.0336449	1.11527e-07	4.50657e-24	-------------+-	no	yes
cg11787522	15	74495109	STRA6	OpenSea	111	STRA6	0.000542887	5.36555e-05	4.59631e-24	0.000547883	7.12687e-05	1.49968e-14	31.0909	18.8654	0.127335	1.95808e-08	4.59631e-24	+++++-?++++++++	no	yes
cg22324029	6	32908466	HLA-DMB	OpenSea	381	HLA-DMB	-0.00124872	0.000123436	4.67669e-24	-0.00124872	0.000123436	4.67669e-24	0	11.0639	0.605462	0	4.67669e-24	------------?+-	no	yes
cg02255004	4	80748660	GDEP	OpenSea	36	GDEP	0.0007592	7.50588e-05	4.753e-24	0.000755648	8.18235e-05	2.58036e-20	11.3803	14.6694	0.328442	1.05159e-08	4.753e-24	+++++?+++++++-+	no	no
cg08003402	3	15311021	SH3BP5	OpenSea	5022	AL133111	-0.000717543	7.09786e-05	5.02493e-24	-0.000665906	9.80447e-05	1.10699e-11	37.9617	20.9548	0.0738274	4.55194e-08	5.02493e-24	------?----+++-	no	no
cg18696027	15	45002597	B2M	N_Shore	-1087	B2M	-0.000624563	6.18392e-05	5.53581e-24	-0.000601275	8.63897e-05	3.40204e-12	42.3258	24.2743	0.0424455	4.33969e-08	5.53581e-24	-------------++	no	no
cg27508620	7	21209725	NA	OpenSea	-257963	SP4	0.00145465	0.000144111	5.87526e-24	0.00146055	0.000156573	1.07674e-20	10.6648	14.5519	0.336153	3.61698e-08	5.87526e-24	++++++?++++++++	no	yes
cg12036735	8	20169916	NA	OpenSea	22116	5S_rRNA	-0.00174385	0.000106067	9.72836e-61	-0.00168893	0.00016736	6.01842e-24	52.9366	25.4975	0.0126335	1.73999e-07	6.01842e-24	-----??--------	yes	no
cg09704116	17	46666958	LOC404266	N_Shelf	673	HOXB3	-0.000726278	7.19826e-05	6.13977e-24	-0.00072254	7.52648e-05	7.99674e-22	4.7194	14.6934	0.399426	4.09971e-09	6.13977e-24	---------------	no	no
cg18479255	13	51797793	FAM124A	S_Shore	1324	FAM124A	0.000976784	9.68359e-05	6.30701e-24	0.000968769	0.000106532	9.57422e-20	11.7669	15.8671	0.32156	1.95882e-08	6.30701e-24	+++++++++++++-+	no	no
cg07298299	11	45943237	GYLTL1B	N_Shore	42	GYLTL1B	0.00105872	0.000104981	6.44159e-24	0.00105872	0.000104981	6.44159e-24	0	9.20574	0.757233	0	6.44159e-24	+++++?+++++++-+	no	yes
cg13813391	16	66613407	CMTM2	Island	57	CMTM2	-0.000657538	6.52426e-05	6.88698e-24	-0.000651601	7.40912e-05	1.43586e-18	14.9675	16.4643	0.28585	1.18185e-08	6.88698e-24	---------------	no	yes
cg06241374	2	56410071	CCDC85A	N_Shore	-1186	CCDC85A	0.000954529	9.47452e-05	7.14855e-24	0.000954529	9.47452e-05	7.14855e-24	0	9.40776	0.804076	0	7.14855e-24	+++++++++++++++	no	no
cg01715745	1	54930156	NA	OpenSea	-58064	SSBP3	0.000708763	7.03785e-05	7.44158e-24	0.000716904	7.83177e-05	5.49653e-20	15.2331	16.5159	0.282895	1.3707e-08	7.44158e-24	+++++++++++++-+	no	no
cg25072666	17	79533843	NPLOC4	OpenSea	-215	NPLOC4	-0.000560177	5.56303e-05	7.52567e-24	-0.000552326	7.44188e-05	1.15484e-13	36.3563	21.9975	0.0786663	2.76098e-08	7.52567e-24	---------------	no	no
cg13027183	6	15504872	JARID2	OpenSea	0	JARID2	-0.000962969	9.56726e-05	7.86858e-24	-0.000962969	9.56726e-05	7.86858e-24	0	10.7729	0.462477	0	7.86858e-24	-----??------?-	no	yes
cg21057323	14	103412980	CDC42BPB	OpenSea	0	CDC42BPB	0.00107496	0.00010681	7.9456e-24	0.00108	0.000111478	3.38859e-22	4.98025	14.7338	0.396592	9.4269e-09	7.9456e-24	+++++++++++++++	no	no
cg11360522	13	113379828	ATP11A	N_Shelf	19934	BC041346	-0.00193994	9.66364e-05	1.22859e-89	-0.00195524	0.000194292	8.01781e-24	71.5664	49.2374	8.18848e-06	3.67537e-07	8.01781e-24	---------------	yes	no
cg08894487	19	941243	ARID3A	Island	0	ARID3A	-0.00201132	0.000121237	8.22776e-62	-0.00205847	0.000204565	8.07621e-24	55.499	24.7186	0.0100215	2.40628e-07	8.07621e-24	-----??------?-	yes	yes
cg16057915	1	10690564	PEX14	OpenSea	0	PEX14	-0.000786099	7.81549e-05	8.45148e-24	-0.000786099	7.81549e-05	8.45148e-24	0	12.5102	0.565404	0	8.45148e-24	--+--+---------	no	yes
cg24741873	10	82223998	TSPAN14	OpenSea	0	TSPAN14	-0.000523727	5.20835e-05	8.68421e-24	-0.000524418	7.41706e-05	1.54447e-12	43.9619	24.983	0.0347356	3.30279e-08	8.68421e-24	---------------	no	no
cg25174412	12	105803653	NA	OpenSea	38357	C12orf75	-0.000705765	7.01931e-05	8.76678e-24	-0.000705833	0.000101664	3.84389e-12	44.5	25.2252	0.032408	6.20853e-08	8.76678e-24	---------------	no	no
cg01439383	7	2728776	AMZ1	S_Shore	941	AMZ1	-0.0007696	7.65651e-05	9.04154e-24	-0.0007696	7.65651e-05	9.04154e-24	0	11.8609	0.617474	0	9.04154e-24	---------------	no	no
cg24665265	15	70852115	NA	OpenSea	94777	UACA	-0.000686004	6.82813e-05	9.49633e-24	-0.000686004	6.82813e-05	9.49633e-24	0	11.0076	0.68544	0	9.49633e-24	---------------	no	no
cg11216632	1	155944655	ARHGEF2	N_Shelf	0	ARHGEF2	-0.000831239	8.27452e-05	9.58946e-24	-0.000814105	9.62646e-05	2.74445e-17	18.5777	17.1943	0.245971	2.461e-08	9.58946e-24	---------------	no	no
cg19808047	17	75241555	NA	N_Shore	28374	SEC14L1	-0.000715424	7.12176e-05	9.60497e-24	-0.000710608	7.623e-05	1.14285e-20	8.7609	15.3443	0.355031	7.58773e-09	9.60497e-24	---------------	no	no
cg16536918	20	3065403	AVP	S_Shore	-33	AVP	-0.00166048	9.1898e-05	5.61537e-73	-0.00159417	0.000158699	9.64187e-24	59.7123	32.2679	0.00219203	1.85307e-07	9.64187e-24	------?--------	yes	yes
cg04322363	3	159757071	NA	S_Shore	43265	IL12A	-0.000628772	6.26422e-05	1.04274e-23	-0.000615467	7.2396e-05	1.87317e-17	17.6578	15.7878	0.260781	1.24035e-08	1.04274e-23	------?------+-	no	no
cg26766373	11	75063913	ARRB1	S_Shore	-1038	ARRB1	-0.000769374	7.66685e-05	1.06883e-23	-0.000769374	7.66685e-05	1.06883e-23	0	7.21636	0.89066	0	1.06883e-23	------?--------	no	no
cg00178928	2	233366275	NA	N_Shore	-13743	ECEL1	0.000643154	6.4093e-05	1.0729e-23	0.000657203	9.28594e-05	1.46882e-12	43.3167	22.9344	0.0424698	4.64533e-08	1.0729e-23	+++++?+++-+++++	no	no
cg09411730	11	65190946	NEAT1	Island	678	NEAT1	-0.00225805	0.000225054	1.08773e-23	-0.00218972	0.000276229	2.24155e-15	27.4407	19.2946	0.153996	2.9644e-07	1.08773e-23	---+---------+-	no	yes
cg10198479	16	85268435	NA	N_Shore	-48128	LINC00311	0.000990601	9.88383e-05	1.21468e-23	0.000985089	0.000113224	3.30848e-18	14.8709	16.4456	0.286925	2.73011e-08	1.21468e-23	+++++++++++++++	no	no
cg03309393	6	12491383	NA	OpenSea	193956	EDN1	-0.000862194	8.60278e-05	1.2168e-23	-0.000862194	8.60278e-05	1.2168e-23	0	12.9137	0.533333	0	1.2168e-23	---------------	no	no
cg26224354	7	1096374	C7orf50	N_Shore	-766	GPR146	-0.000738292	7.36779e-05	1.23823e-23	-0.000759991	0.000109224	3.44885e-12	42.3701	24.293	0.0422238	6.45281e-08	1.23823e-23	---------------	no	no
cg18772573	17	71257980	CPSF4L	OpenSea	39	CPSF4L	0.000885042	8.83352e-05	1.25595e-23	0.000885042	8.83352e-05	1.25595e-23	0	11.5391	0.643259	0	1.25595e-23	+++++++++++++++	no	yes
cg20532887	17	76871251	TIMP2	OpenSea	-1080	TIMP2	-0.000727798	7.26479e-05	1.26846e-23	-0.000730336	7.50069e-05	2.09821e-22	3.57535	14.5191	0.411796	3.09489e-09	1.26846e-23	---------------	no	no
cg06647068	12	104853274	CHST11	S_Shore	0	CHST11	-0.000995889	9.94131e-05	1.27455e-23	-0.000987329	0.000105059	5.56836e-21	6.36795	14.9521	0.381434	1.06046e-08	1.27455e-23	---------------	no	no
cg24585377	1	26857774	RPS6KA1	S_Shore	-44	RPS6KA1	-0.000701646	7.00519e-05	1.29539e-23	-0.000701646	7.00519e-05	1.29539e-23	0	7.75594	0.901649	0	1.29539e-23	---------------	no	no
cg03004371	15	101423806	ALDH1A3	S_Shelf	0	ALDH1A3	-0.00117963	0.000117774	1.29601e-23	-0.00118052	0.000161829	2.98972e-13	37.4774	17.5936	0.0915016	1.06568e-07	1.29601e-23	----??-------?-	no	no
cg04945216	7	3186788	NA	OpenSea	0	BC038729	-0.00154587	0.000154449	1.39248e-23	-0.00153542	0.000162388	3.22271e-21	5.22211	14.7714	0.393959	2.10426e-08	1.39248e-23	---------------	no	no
cg06029700	12	6473311	SCNN1A	Island	2	SCNN1A	-0.00144902	0.00014479	1.4088e-23	-0.00135074	0.000217715	5.49871e-10	48.7369	27.3101	0.0175414	3.11842e-07	1.4088e-23	-------------+-	no	no
cg06121226	4	72134060	SLC4A4	OpenSea	0	SLC4A4	0.00123742	0.00012372	1.49797e-23	0.00114165	0.000176209	9.23686e-11	40.6172	23.5758	0.0515215	1.66252e-07	1.49797e-23	+++++++++++++++	no	no
cg18513344	3	195531298	MUC4	OpenSea	5216	MUC4	-0.00103524	0.000103565	1.5851e-23	-0.000969208	0.000136049	1.04862e-12	33.8037	21.1492	0.0978695	8.61268e-08	1.5851e-23	--+------------	no	no
cg18022012	2	10444757	HPCAL1	S_Shore	932	HPCAL1	-0.00107246	0.000107292	1.59137e-23	-0.00107246	0.000107292	1.59137e-23	0	12.7851	0.464545	0	1.59137e-23	------?--------	no	yes
cg09613192	2	181388538	NA	OpenSea	-456573	UBE2E3	0.000824003	8.24513e-05	1.62211e-23	0.000821173	0.000119042	5.26715e-12	42.538	24.3639	0.0413915	7.98677e-08	1.62211e-23	+++++++++++++-+	no	no
cg12127149	14	102487020	DYNC1H1	OpenSea	0	DYNC1H1	-0.000689744	6.9021e-05	1.63159e-23	-0.000673284	9.52751e-05	1.58617e-12	37.5103	22.4037	0.0706911	4.50361e-08	1.63159e-23	--------------+	no	no
cg04792777	14	106322429	NA	S_Shore	4161	AK128652	-0.000599341	6.00141e-05	1.74331e-23	-0.000597203	7.98923e-05	7.71417e-14	31.9672	20.5783	0.112938	2.7186e-08	1.74331e-23	---------------	no	yes
cg10460946	17	76247467	NA	N_Shelf	10399	TMEM235	-0.00100781	0.000100942	1.79016e-23	-0.00100781	0.000100942	1.79016e-23	0	11.3355	0.659498	0	1.79016e-23	-------------+-	no	no
cg10416593	22	50966123	TYMP	Island	0	TYMP	-0.000766517	7.67878e-05	1.82222e-23	-0.000766517	7.67878e-05	1.82222e-23	0	13.3625	0.498199	0	1.82222e-23	---------------	no	no
cg01751802	19	11309639	KANK2	S_Shore	331	DOCK6	-0.000705861	7.07128e-05	1.82602e-23	-0.000687177	0.000106559	1.12748e-10	45.6173	20.227	0.0423227	5.47133e-08	1.82602e-23	-----???-------	no	no
cg27539234	17	7218945	GPS2	Island	5	NEURL4	-0.000538256	5.39232e-05	1.82906e-23	-0.000527544	6.21863e-05	2.1892e-17	16.1921	15.5117	0.276508	8.36422e-09	1.82906e-23	--++---------?-	no	no
cg07562120	19	1614570	TCF3	Island	1250	TCF3	0.000487654	4.88578e-05	1.84452e-23	0.000508601	6.90055e-05	1.70067e-13	32.3521	20.6954	0.109697	1.92506e-08	1.84452e-23	+++++++++++++-+	no	no
cg19716090	22	17560707	NA	N_Shelf	-5143	IL17RA	-0.000941588	9.43525e-05	1.87465e-23	-0.000943253	9.63617e-05	1.25929e-22	2.44803	13.3262	0.42294	3.29342e-09	1.87465e-23	-----?---------	no	no
cg03165356	2	216882347	NA	S_Shelf	-4001	MREG	-0.00126052	0.000126322	1.89088e-23	-0.00126052	0.000126322	1.89088e-23	0	13.9424	0.454008	0	1.89088e-23	---------------	no	no
cg09446583	2	43398271	NA	Island	51269	ZFP36L2	-0.000501511	5.02605e-05	1.89818e-23	-0.000501511	5.02605e-05	1.89818e-23	0	13.4916	0.488234	0	1.89818e-23	---------------	no	yes
cg11594821	6	30458601	HLA-E	S_Shore	1313	HLA-E	-0.000778522	7.80339e-05	1.92744e-23	-0.000773007	8.75722e-05	1.07441e-18	13.8105	13.9228	0.305664	1.34428e-08	1.92744e-23	--+---------??-	no	yes
cg10857905	10	80026963	NA	OpenSea	-135	AK126491	0.000579785	5.81181e-05	1.94161e-23	0.000584251	7.53981e-05	9.26991e-15	31.2114	20.3522	0.119422	2.41021e-08	1.94161e-23	+++++++++++++-+	no	no
cg19433435	11	125366590	FEZ1	S_Shore	-384	FEZ1	0.00109346	0.000109621	1.96265e-23	0.00109343	0.00010982	2.35994e-23	0.22687	14.0318	0.447342	4.26107e-10	1.96265e-23	+++++++++++++-+	no	yes
cg11474701	11	121193898	NA	OpenSea	9779	SC5DL	-0.000998419	0.000100128	2.03289e-23	-0.000973472	0.000126655	1.51785e-14	27.2591	17.8716	0.162454	5.59868e-08	2.03289e-23	-----?-----++--	no	no
cg18445438	11	118790354	NA	OpenSea	-8741	BCL9L	-0.000944745	9.47459e-05	2.03437e-23	-0.000944745	9.47459e-05	2.03437e-23	0	10.2625	0.672342	0	2.03437e-23	------?--------	no	no
cg01578442	5	124223911	NA	OpenSea	-139411	ZNF608	0.000728408	7.30766e-05	2.10984e-23	0.000734465	8.98856e-05	3.05557e-16	24.885	17.3068	0.185656	2.60673e-08	2.10984e-23	++++++?++++++++	no	no
cg12081645	4	157920476	NA	OpenSea	-27930	PDGFC	-0.00111106	0.000111498	2.17234e-23	-0.00107331	0.000146247	2.15166e-13	32.8345	20.844	0.105697	9.64943e-08	2.17234e-23	-------------+-	no	no
cg13675859	6	47002973	GPR110	OpenSea	-6133	GPR110	-0.000925796	9.29207e-05	2.20636e-23	-0.00092105	9.72887e-05	2.87494e-21	5.41273	14.8011	0.391882	7.777e-09	2.20636e-23	-------------+-	no	no
cg26657240	15	81475061	NA	OpenSea	-31	IL16	-0.00149859	0.000150439	2.24655e-23	-0.0014347	0.000186596	1.48499e-14	27.2305	19.2388	0.156023	1.33133e-07	2.24655e-23	---------------	no	no
cg10708898	1	35309303	NA	OpenSea	6659	C1orf212	0.000624306	6.27019e-05	2.35678e-23	0.000646038	9.02409e-05	8.12476e-13	44.8399	21.7549	0.040361	4.31592e-08	2.35678e-23	+++++?+++-+++?+	no	no
cg14074251	2	220299116	SPEG	N_Shore	-583	SPEG	0.000609621	6.12484e-05	2.44084e-23	0.000618583	8.61566e-05	6.98409e-13	39.6673	19.8897	0.0692011	3.40649e-08	2.44084e-23	+++++??++-+++-+	no	no
cg20551922	17	4391282	SPNS3	OpenSea	0	SPNS3	0.000715717	7.19253e-05	2.50095e-23	0.000715667	7.20124e-05	2.84174e-23	0.158365	14.0222	0.448058	1.27419e-10	2.50095e-23	+++++++++++++++	no	no
cg07739369	17	80241456	NA	OpenSea	6465	BC033560	-0.000581284	5.84225e-05	2.53043e-23	-0.000573052	7.46407e-05	1.62258e-14	29.1563	19.7618	0.137832	2.21936e-08	2.53043e-23	---+-----------	no	no
cg17986992	1	159825761	VSIG8	S_Shore	-624	C1orf204	0.00111364	0.000111951	2.58382e-23	0.00109165	0.000134233	4.20388e-16	19.9373	16.2373	0.236554	4.68376e-08	2.58382e-23	+++++?+++++++-+	no	yes
cg00078456	1	1564422	MIB2	Island	-63	MIB2	-0.00118158	0.000118802	2.62888e-23	-0.00114933	0.000152157	4.23368e-14	32.5828	20.7662	0.107775	1.06066e-07	2.62888e-23	---------------	no	yes
cg24471894	9	2838508	KIAA0020	OpenSea	0	KIAA0020	-0.000747922	7.52422e-05	2.78287e-23	-0.000747922	7.52422e-05	2.78287e-23	0	7.34823	0.920453	0	2.78287e-23	---------------	no	no
cg17808882	8	16859924	FGF20	S_Shore	-250	FGF20	0.000699272	7.03792e-05	2.90926e-23	0.000687686	0.000104041	3.84884e-11	43.5226	23.0181	0.04146	5.75523e-08	2.90926e-23	++++++?++++++++	no	yes
cg00000714	19	54695678	TSEN34	S_Shore	575	TSEN34	-0.000550918	5.54576e-05	2.9603e-23	-0.000548052	5.75739e-05	1.74691e-21	3.83954	14.559	0.408949	1.96839e-09	2.9603e-23	---------------	no	no
cg21786227	1	154951605	CKS1B	OpenSea	0	CKS1B	-0.000562186	5.65997e-05	3.0012e-23	-0.000552011	6.40511e-05	6.79589e-18	11.3565	9.02491	0.340199	4.28801e-09	3.0012e-23	--???-??----?--	no	no
cg19241468	3	122399344	PARP14	N_Shore	-327	PARP14	-0.000514452	5.1806e-05	3.07123e-23	-0.000506474	5.82213e-05	3.34495e-18	10.304	14.4934	0.340036	4.84828e-09	3.07123e-23	------?--------	no	no
cg11527913	1	230410329	GALNT2	OpenSea	19	GALNT2	-0.00178617	0.00017989	3.10723e-23	-0.00178617	0.00017989	3.10723e-23	0	7.90835	0.894046	0	3.10723e-23	--------+------	no	no
cg15043384	3	149374761	WWTR1	Island	-45	AK309441	0.00134048	0.000135008	3.11722e-23	0.00134048	0.000135008	3.11722e-23	0	9.14491	0.821657	0	3.11722e-23	+++++++++++++++	no	yes
cg15787227	7	36022464	NA	Island	35119	DQ595191	0.000598774	6.03197e-05	3.1867e-23	0.000598774	6.03197e-05	3.1867e-23	0	6.57616	0.949819	0	3.1867e-23	+++++++++++++++	no	yes
cg06895124	8	141588750	EIF2C2	OpenSea	0	EIF2C2	0.000640339	6.45093e-05	3.19856e-23	0.000646927	7.26036e-05	5.08511e-19	12.4886	15.9979	0.313501	9.54866e-09	3.19856e-23	+++++++++++++-+	no	no
cg24152179	22	19750918	TBX1	N_Shore	0	TBX1	0.00126831	0.000127805	3.28148e-23	0.00118346	0.000179839	4.6827e-11	43.8248	23.1419	0.0400049	1.84597e-07	3.28148e-23	+++++++++++++?+	no	no
cg08141659	13	113622633	MCF2L	N_Shore	-145	MCF2L	-0.000888259	8.95784e-05	3.54678e-23	-0.000876659	0.000107894	4.46575e-16	23.4711	18.2938	0.193727	3.86448e-08	3.54678e-23	-------------+-	no	yes
cg07651048	12	49735444	NA	N_Shore	-4473	C1QL4	0.000571935	5.76983e-05	3.67289e-23	0.000588568	8.38603e-05	2.24356e-12	44.5494	23.4443	0.0366436	3.90378e-08	3.67289e-23	++++++?++++++-+	no	no
cg24605046	6	33245895	B3GALT4	S_Shore	-707	B3GALT4	-0.000645834	6.51668e-05	3.74857e-23	-0.000634918	7.16579e-05	7.97309e-19	11.9083	14.7573	0.322745	8.40686e-09	3.74857e-23	------------?-+	no	yes
cg06728055	3	149294286	WWTR1	OpenSea	50773	U6	-0.000764354	7.71365e-05	3.80012e-23	-0.000760899	9.62005e-05	2.58402e-15	28.4788	19.5746	0.144133	3.69294e-08	3.80012e-23	---------------	no	no
cg20889322	11	65196622	NA	OpenSea	0	NEAT1	-0.000893359	9.02057e-05	4.01655e-23	-0.000911534	0.000128825	1.48622e-12	40.0955	20.0319	0.0664855	7.63323e-08	4.01655e-23	-----??--------	no	no
cg02416781	5	82331856	NA	OpenSea	16808	TMEM167A	-0.000683129	6.89801e-05	4.02844e-23	-0.000662717	8.45625e-05	4.61432e-15	23.9707	17.0987	0.194833	2.22685e-08	4.02844e-23	------?--------	no	no
cg15154628	7	76871793	CCDC146	OpenSea	1251	CCDC146	0.000921761	9.30789e-05	4.03926e-23	0.000921761	9.30789e-05	4.03926e-23	0	11.9169	0.61298	0	4.03926e-23	+++++++++++++-+	no	no
cg16677144	1	1790217	GNB1	OpenSea	0	GNB1	-0.000551265	5.56802e-05	4.13957e-23	-0.000520811	6.88963e-05	4.05101e-14	24.6911	17.2622	0.187592	1.52229e-08	4.13957e-23	---+-?--------+	no	no
cg00944421	16	68269483	ESRP2	Island	653	ESRP2	0.0015744	0.000159066	4.2544e-23	0.0015744	0.000159066	4.2544e-23	0	11.527	0.566755	0	4.2544e-23	++++++?++++++++	no	yes
cg21874213	5	139229292	NRG2	S_Shore	0	NRG2	0.00059392	6.00125e-05	4.30596e-23	0.000623332	7.95587e-05	4.69302e-15	30.8751	17.3599	0.136554	2.25973e-08	4.30596e-23	+++++??++++++-+	no	no
cg10489463	2	33546572	LTBP1	OpenSea	0	LTBP1	-0.00109021	0.000110198	4.45529e-23	-0.00110542	0.000122982	2.50854e-19	13.726	15.0683	0.30311	2.82889e-08	4.45529e-23	-------------?-	no	no
cg06763375	16	89025547	CBFA2T3	OpenSea	-17330	CBFA2T3	-0.000684615	6.92133e-05	4.53735e-23	-0.000684615	6.92133e-05	4.53735e-23	0	6.44951	0.891751	0	4.53735e-23	-------?-----?-	no	no
cg26921611	8	37917868	EIF4EBP1	OpenSea	0	EIF4EBP1	0.000734435	7.4268e-05	4.64726e-23	0.000736984	7.76998e-05	2.42318e-21	4.47199	14.6554	0.40211	4.15789e-09	4.64726e-23	+++++++++++++++	no	no
cg02849956	19	4634827	NA	N_Shore	-4699	TNFAIP8L1	-0.000700707	7.08623e-05	4.67997e-23	-0.000677162	8.85159e-05	2.00716e-14	28.7348	18.2417	0.148555	2.95282e-08	4.67997e-23	-----+-------?-	no	no
cg21844144	11	68920550	NA	OpenSea	-62141	BC064339	0.00125385	0.000126823	4.75901e-23	0.00121842	0.000150974	7.00744e-16	23.0987	18.2051	0.197596	7.52931e-08	4.75901e-23	+++++++++++++++	no	yes
cg06272045	15	99979059	NA	OpenSea	51779	LRRC28	0.00110105	0.000111369	4.7641e-23	0.00110105	0.000111369	4.7641e-23	0	7.8995	0.792934	0	4.7641e-23	+++++?+++++++?+	no	no
cg13003311	5	89853284	GPR98	N_Shore	-1332	GPR98	0.000999901	0.000101174	4.93325e-23	0.000999901	0.000101174	4.93325e-23	0	6.03627	0.944823	0	4.93325e-23	++++++?++++++++	no	no
cg18515031	10	73988469	C10orf104	OpenSea	0	ANAPC16	-0.000652247	6.60163e-05	5.07902e-23	-0.000652247	6.60163e-05	5.07902e-23	0	11.1587	0.597527	0	5.07902e-23	------?--------	no	no
cg16348158	1	3036916	PRDM16	N_Shore	-7622	MIR4251	-0.000667578	6.75893e-05	5.23943e-23	-0.000613858	9.5202e-05	1.13373e-10	38.3133	21.0742	0.0714733	4.26281e-08	5.23943e-23	------?--------	no	no
cg17337668	17	36863216	MLLT6	S_Shore	1344	MLLT6	-0.000782726	7.92807e-05	5.45902e-23	-0.000772403	0.000107436	6.50819e-13	35.5618	21.7262	0.0844173	5.49106e-08	5.45902e-23	---------------	no	no
cg26472910	13	28673762	FLT3	N_Shore	967	FLT3	-0.00138182	0.000139968	5.48507e-23	-0.00138182	0.000139968	5.48507e-23	0	9.58869	0.791595	0	5.48507e-23	---------------	no	no
cg13719443	6	35700382	LOC285847	S_Shore	-3985	FKBP5	-0.000656254	6.6474e-05	5.48638e-23	-0.000656254	6.6474e-05	5.48638e-23	0	7.84136	0.797402	0	5.48638e-23	------?------?-	no	no
cg16240781	2	45234379	SIX2	N_Shore	0	SIX2	0.000977082	9.89798e-05	5.53123e-23	0.000994968	0.000121655	2.87178e-16	24.8205	17.2919	0.186299	4.76388e-08	5.53123e-23	++++++?++++++++	no	yes
cg21166916	22	42316481	NA	S_Shore	4554	TNFRSF13C	0.000500202	5.0673e-05	5.55029e-23	0.000511102	5.89809e-05	4.49329e-18	15.5865	14.2157	0.287144	6.78726e-09	5.55029e-23	++++?+?++++++-+	no	no
cg06574296	2	239007919	ESPNL	N_Shore	0	SCLY	-0.00242529	0.000245759	5.69761e-23	-0.00229564	0.000333343	5.70954e-12	35.1184	21.5778	0.0877168	5.22553e-07	5.69761e-23	-----+---------	no	no
cg20224218	9	129261375	FAM125B	N_Shore	0	FAM125B	-0.00070827	7.17931e-05	5.8777e-23	-0.0007255	0.000104586	4.00831e-12	43.835	24.9266	0.0352992	6.32402e-08	5.8777e-23	---------------	no	no
cg17192381	18	60792598	BCL2	OpenSea	0	BCL2	0.000441342	4.47448e-05	5.99021e-23	0.000432035	6.52592e-05	3.5849e-11	42.3394	24.28	0.0423773	2.35145e-08	5.99021e-23	+++++++++++++-+	no	no
cg00932063	10	126234138	LHPP	OpenSea	-59631	LHPP	-0.00130284	0.000132112	6.10304e-23	-0.00122278	0.000171625	1.0427e-12	32.8324	20.8434	0.105714	1.34299e-07	6.10304e-23	---------+-----	no	no
cg16037981	17	2700093	RAP1GAP2	OpenSea	362	RAP1GAP2	-0.000777788	7.88999e-05	6.33534e-23	-0.00074749	9.1135e-05	2.36414e-16	15.2646	16.522	0.282545	1.8001e-08	6.33534e-23	--------------+	no	no
cg04902474	1	33233473	KIAA1522	N_Shelf	0	KIAA1522	-0.0012373	7.0225e-05	1.76003e-69	-0.00117901	0.000119626	6.47205e-23	58.9707	31.6847	0.00267462	1.05048e-07	6.47205e-23	------?--------	yes	no
cg12847013	3	159563158	SCHIP1	OpenSea	0	SCHIP1	-0.00088896	9.02177e-05	6.62005e-23	-0.00088896	9.02177e-05	6.62005e-23	0	10.5725	0.479744	0	6.62005e-23	-----??------?-	no	no
cg09421111	16	57673122	GPR56	OpenSea	-84	GPR56	-0.00122245	0.00012411	6.87217e-23	-0.00122245	0.00012411	6.87217e-23	0	4.62864	0.705177	0	6.87217e-23	---????-----???	no	yes
cg26724018	11	5716255	TRIM22	OpenSea	0	TRIM22	-0.000821804	8.34612e-05	7.09418e-23	-0.000821144	8.39236e-05	1.3135e-22	0.532747	12.0643	0.440532	5.25393e-10	7.09418e-23	-----??--------	no	no
cg14217552	9	130956057	CIZ1	S_Shore	-1674	CIZ1	-0.000575427	5.84497e-05	7.21582e-23	-0.000539888	8.48021e-05	1.9346e-10	43.8288	24.9238	0.0353273	4.20843e-08	7.21582e-23	---------+-----	no	no
cg05591701	6	30569211	PPP1R10	OpenSea	0	PPP1R10	-0.00102627	0.000104254	7.27746e-23	-0.00101526	0.00013708	1.29807e-13	33.3957	19.5183	0.10789	8.02408e-08	7.27746e-23	------------?--	no	yes
cg17207736	8	142237307	SLC45A4	Island	1366	SLC45A4	0.00110501	0.0001123	7.58485e-23	0.00110501	0.0001123	7.58485e-23	0	9.55761	0.79376	0	7.58485e-23	+++++++++++++++	no	yes
cg11199014	19	39798563	LRFN1	Island	0	LRFN1	0.00130782	0.000132977	7.96272e-23	0.00126611	0.0001706	1.1577e-13	32.6127	19.2915	0.11434	1.23981e-07	7.96272e-23	++++++?++++++++	no	yes
cg19994384	10	44436485	NA	OpenSea	0	LOC283033	-0.000911353	9.26883e-05	8.1609e-23	-0.000911353	9.26883e-05	8.1609e-23	0	12.03	0.525187	0	8.1609e-23	------?--------	no	no
cg12690119	3	141043080	ZBTB38	OpenSea	26	ZBTB38	-0.00099163	0.00010086	8.21502e-23	-0.000990986	0.000114156	3.92296e-18	17.2197	15.7042	0.265472	3.05463e-08	8.21502e-23	-------------?-	no	no
cg08701183	7	21209781	NA	OpenSea	-257907	SP4	0.00104668	0.000106462	8.23792e-23	0.00104708	0.000114539	6.14762e-20	8.36923	15.2787	0.359372	1.63683e-08	8.23792e-23	+++++++++++++++	no	yes
cg26871347	17	55371727	MSI2	OpenSea	25833	MSI2	-0.00093937	9.55567e-05	8.32061e-23	-0.00093937	9.55567e-05	8.32061e-23	0	12.5388	0.563116	0	8.32061e-23	---------------	no	no
cg10750182	10	73497514	C10orf105	OpenSea	67	C10orf105	-0.000496487	5.05082e-05	8.37638e-23	-0.000496315	5.07186e-05	1.2973e-22	0.558746	14.0787	0.443867	2.22023e-10	8.37638e-23	---------------	no	no
cg09331651	16	87100066	NA	OpenSea	17101	AK125749	0.00118924	0.000120989	8.41519e-23	0.00118924	0.000120989	8.41519e-23	0	13.9499	0.453451	0	8.41519e-23	+++++++++++++++	no	yes
cg02194129	14	104171313	XRCC3	OpenSea	3425	KLC1	-0.000723964	7.36542e-05	8.42692e-23	-0.000664033	0.000110671	1.9727e-09	48.768	27.3267	0.0174541	8.04287e-08	8.42692e-23	-------------+-	no	no
cg17404981	4	1240264	CTBP1	N_Shore	0	CTBP1	-0.00088234	8.97862e-05	8.60501e-23	-0.000877942	0.000116316	4.42287e-14	30.5675	20.1635	0.125072	5.61319e-08	8.60501e-23	---------------	no	no
cg15540623	12	52388221	ACVR1B	OpenSea	2096	ACVR1B	-0.00160528	8.13085e-05	9.20673e-87	-0.00149584	0.000152224	8.65575e-23	63.2416	32.6456	0.00109919	1.59986e-07	8.65575e-23	-----??--------	yes	no
cg09148649	11	3253659	MRGPRE	N_Shore	-43	MRGPRE	-0.000589326	5.99817e-05	8.77833e-23	-0.000581034	6.31299e-05	3.45597e-20	4.17913	14.6106	0.40528	2.60875e-09	8.77833e-23	-------------+-	no	no
cg04728978	2	167660297	NA	OpenSea	-84699	XIRP2	-0.00115973	0.000118058	8.93012e-23	-0.00115973	0.000118058	8.93012e-23	0	6.39896	0.930421	0	8.93012e-23	-----?---------	no	no
cg01704198	3	33757893	CLASP2	N_Shore	1812	CLASP2	-0.00056432	5.7447e-05	8.9358e-23	-0.000567995	6.05816e-05	6.87192e-21	5.47216	14.8105	0.391234	3.06176e-09	8.9358e-23	------------+--	no	no
cg14557185	3	149374763	WWTR1	Island	-43	AK309441	0.00192839	0.000196326	9.01783e-23	0.00192839	0.000196326	9.01783e-23	0	6.48524	0.952742	0	9.01783e-23	+++++++++++++++	no	yes
cg14160518	20	50418952	SALL4	Island	96	SALL4	0.00155871	0.000158713	9.14807e-23	0.00151959	0.000205288	1.33896e-13	30.66	17.306	0.138443	1.53115e-07	9.14807e-23	+++?++++++++?++	no	no
cg00340855	6	30458586	HLA-E	S_Shore	1298	HLA-E	-0.000750966	7.651e-05	9.67842e-23	-0.000746432	7.96446e-05	7.11518e-21	5.43884	11.6327	0.391877	4.20273e-09	9.67842e-23	------?-----??-	no	yes
cg08537367	16	87469199	ZCCHC14	OpenSea	-11712	ZCCHC14	-0.000709676	7.23053e-05	9.70503e-23	-0.000709676	7.23053e-05	9.70503e-23	0	13.2591	0.506233	0	9.70503e-23	------------+--	no	no
cg21146537	22	35695301	TOM1	N_Shore	34	TOM1	-0.000926121	9.43765e-05	9.89274e-23	-0.000863781	0.000142888	1.49272e-09	48.2411	27.0485	0.0189762	1.31141e-07	9.89274e-23	--------------+	no	no
cg02150926	14	106361667	NA	OpenSea	0	KIAA0125	-0.000901884	9.19074e-05	9.90187e-23	-0.000914871	0.000104728	2.4224e-18	12.5981	12.5855	0.321275	1.63017e-08	9.90187e-23	---?---?----?--	no	yes
cg23355492	17	45933593	SP6	OpenSea	-353	SP6	0.000966018	9.84555e-05	1.0024e-22	0.000961589	0.000110264	2.76215e-18	13.5031	15.0294	0.305518	2.24002e-08	1.0024e-22	++++?++++++++-+	no	no
cg20401567	17	46619555	NA	N_Shore	463	HOXB2	-0.00101037	0.000103006	1.03104e-22	-0.00100522	0.000115574	3.38833e-18	14.4717	16.3689	0.291371	2.80011e-08	1.03104e-22	-------------+-	no	yes
cg02232751	11	18415742	LDHA	N_Shore	-193	LDHA	-0.000548725	5.59707e-05	1.08438e-22	-0.000548725	5.59707e-05	1.08438e-22	0	9.63151	0.723754	0	1.08438e-22	-----?---------	no	no
cg08457421	22	31536431	PLA2G3	OpenSea	38	PLA2G3	0.000761518	7.76848e-05	1.0966e-22	0.000766852	8.57657e-05	3.84842e-19	11.1659	15.7597	0.328268	1.20402e-08	1.0966e-22	+++++++++++++++	no	yes
cg20671910	1	151262619	ZNF687	OpenSea	1653	PI4KB	0.000681243	6.95068e-05	1.11364e-22	0.00068156	8.3694e-05	3.84101e-16	22.8293	18.1416	0.200407	2.24398e-08	1.11364e-22	+++++++++++++-+	no	no
cg07102397	14	89864727	FOXN3	OpenSea	13550	FOXN3	-0.000817643	8.34366e-05	1.13066e-22	-0.000817643	8.34366e-05	1.13066e-22	0	8.50844	0.861194	0	1.13066e-22	---------------	no	no
cg15462501	22	40437196	NA	N_Shelf	-3624	TNRC6B	-0.00136216	0.000139101	1.21185e-22	-0.00136216	0.000139101	1.21185e-22	0	12.1444	0.594705	0	1.21185e-22	---------------	no	no
cg11261958	3	118958539	B4GALT4	N_Shore	946	B4GALT4	-0.000724539	7.40285e-05	1.27671e-22	-0.000707708	9.32009e-05	3.117e-14	27.5589	19.326	0.152862	3.29617e-08	1.27671e-22	------------+--	no	no
cg20052079	6	15504923	JARID2	OpenSea	0	JARID2	-0.000833459	8.51729e-05	1.29946e-22	-0.00078717	0.0001214	8.92501e-11	38.1581	19.4043	0.0792269	6.33711e-08	1.29946e-22	----?+?--------	no	yes
cg27051260	11	47616825	C1QTNF4	S_Shore	-864	C1QTNF4	-0.000504962	5.16224e-05	1.34754e-22	-0.000504962	5.16224e-05	1.34754e-22	0	12.5791	0.559902	0	1.34754e-22	------------+--	no	no
cg01229865	13	113528751	ATP11A	OpenSea	-7218	AK025511	-0.00199019	0.00011612	7.57649e-66	-0.00192805	0.000197121	1.35804e-22	58.5997	26.5698	0.0053343	2.42894e-07	1.35804e-22	----???--------	yes	no
cg26532627	17	43339744	LOC100133991	Island	187	LOC100133991	-0.000346643	3.54499e-05	1.39412e-22	-0.000340945	3.84066e-05	6.85351e-19	7.59577	15.1508	0.367923	1.68516e-09	1.39412e-22	--------------+	no	yes
cg00904823	10	112418708	RBM20	OpenSea	0	RBM20	0.00076064	7.77982e-05	1.41222e-22	0.000780739	9.48496e-05	1.85129e-16	23.4002	14.3604	0.213691	2.37269e-08	1.41222e-22	+++++??++++++?+	no	no
cg14239983	11	121337384	SORL1	OpenSea	-13662	AK091275	-0.00067079	6.86341e-05	1.46418e-22	-0.000665212	7.70213e-05	5.78438e-18	12.2576	13.6764	0.321849	9.20219e-09	1.46418e-22	----?-?--------	no	yes
cg08331345	16	28995882	LAT	OpenSea	-264	LAT	-0.000416256	4.2595e-05	1.4787e-22	-0.000416256	4.2595e-05	1.4787e-22	0	9.78105	0.778009	0	1.4787e-22	---------------	no	no
cg00391067	2	39145400	LOC100271715	OpenSea	-1103	ARHGEF33	0.000598267	6.12268e-05	1.49486e-22	0.000668733	9.16459e-05	2.94435e-13	42.1304	22.4643	0.0485725	4.18821e-08	1.49486e-22	+++++?+++++++-+	no	no
cg13195895	1	147012788	BCL9	OpenSea	-393	BCL9	-0.000697744	7.14257e-05	1.53242e-22	-0.000697744	7.14257e-05	1.53242e-22	0	10.756	0.70509	0	1.53242e-22	---------------	no	no
cg24360241	2	233370823	NA	S_Shelf	-14349	PRSS56	0.000610482	6.25059e-05	1.56322e-22	0.000615032	7.00005e-05	1.54845e-18	11.5001	14.6893	0.32715	7.66566e-09	1.56322e-22	++++++?++++++-+	no	no
cg22896917	6	28093420	ZSCAN16	OpenSea	1034	ZSCAN16	-0.00061317	6.27818e-05	1.56476e-22	-0.00061317	6.27818e-05	1.56476e-22	0	13.2087	0.51016	0	1.56476e-22	---------------	no	no
cg15777760	16	29832180	C16orf53	S_Shelf	361	BC029255	-0.000617764	6.32619e-05	1.58817e-22	-0.000616482	6.49367e-05	2.23215e-21	3.33027	13.4478	0.413843	2.01105e-09	1.58817e-22	------?------+-	no	no
cg04313735	11	73357194	PLEKHB1	OpenSea	-28	PLEKHB1	0.000688429	7.05569e-05	1.72054e-22	0.000687002	0.000100615	8.60774e-12	41.2822	22.1398	0.0532331	5.21453e-08	1.72054e-22	++++++?++++++-+	no	yes
cg21927426	11	74854138	NA	OpenSea	-7893	SLCO2B1	-0.000654555	6.71728e-05	1.95009e-22	-0.000654555	6.71728e-05	1.95009e-22	0	7.35533	0.920145	0	1.95009e-22	---------------	no	no
cg20345915	10	121296042	RGS10	OpenSea	3	RGS10	0.000872979	8.95967e-05	1.96799e-22	0.000933768	0.000125402	9.60593e-14	37.8407	22.5228	0.0684918	7.80267e-08	1.96799e-22	+++++++++++++++	no	no
cg12345526	2	173159062	NA	OpenSea	-99862	Mir_186	-0.000972133	9.97761e-05	1.97359e-22	-0.000953951	0.000138518	5.70553e-12	39.1319	23.0005	0.0602608	1.00825e-07	1.97359e-22	-----+---------	no	no
cg11882607	3	12858926	CAND2	S_Shelf	0	CAND2	-0.00131584	7.91442e-05	4.529e-62	-0.00123954	0.000127247	2.01111e-22	56.1822	31.9505	0.00407144	1.25293e-07	2.01111e-22	---------------	yes	no
cg07963670	8	23161764	LOXL2	OpenSea	0	LOXL2	0.000709584	7.285e-05	2.02865e-22	0.00069806	0.000102446	9.49596e-12	36.7268	22.1263	0.076057	5.0386e-08	2.02865e-22	+++++++++++++++	no	no
cg21067745	19	49977222	FLT3LG	OpenSea	-243	FLT3LG	-0.000361045	3.7082e-05	2.10909e-22	-0.000357721	4.28228e-05	6.6257e-17	11.6061	13.5756	0.328627	2.69337e-09	2.10909e-22	-----?-------?+	no	no
cg15843331	11	61063144	VWCE	S_Shore	-356	VWCE	-0.000555401	5.7062e-05	2.17438e-22	-0.000555401	5.7062e-05	2.17438e-22	0	12.3022	0.582044	0	2.17438e-22	---------------	no	no
cg05857996	20	2675418	EBF4	S_Shore	1895	EBF4	0.000921344	9.46902e-05	2.24401e-22	0.000921344	9.46902e-05	2.24401e-22	0	8.41333	0.81567	0	2.24401e-22	++++++?++++++++	no	yes
cg26341831	1	226036279	TMEM63A	OpenSea	3017	EPHX1	0.00106363	0.000109351	2.31778e-22	0.00107475	0.000147426	3.09671e-13	38.8581	22.8976	0.0619573	1.17383e-07	2.31778e-22	+++++-+++++++-+	no	no
cg15817440	14	58599910	C14orf37	OpenSea	0	C14orf37	0.000737314	7.58468e-05	2.45125e-22	0.000739862	8.47686e-05	2.59178e-18	12.8709	16.0681	0.309233	1.34233e-08	2.45125e-22	+++++++++++++-+	no	no
cg21201657	19	5624574	SAFB	S_Shore	1529	SAFB	-0.000691734	7.11583e-05	2.45211e-22	-0.000673937	7.90761e-05	1.55949e-17	13.1176	16.1137	0.306478	1.1981e-08	2.45211e-22	--+------------	no	no
cg20253856	15	99394591	IGF1R	N_Shore	-47253	AF020763	-0.000464013	4.77394e-05	2.48472e-22	-0.000452294	5.47217e-05	1.39296e-16	15.2402	16.5173	0.282816	6.52637e-09	2.48472e-22	--------------+	no	no
cg24215776	11	65152051	NA	N_Shore	-879	SLC25A45	-0.000633075	6.51397e-05	2.50894e-22	-0.000633075	6.51397e-05	2.50894e-22	0	12.6953	0.550646	0	2.50894e-22	--------------+	no	no
cg20392842	6	32909003	HLA-DMB	OpenSea	-156	HLA-DMB	-0.0013762	0.000141619	2.53661e-22	-0.0013762	0.000141619	2.53661e-22	0	9.23129	0.683059	0	2.53661e-22	------?-----?--	no	yes
cg07650681	6	43885007	LOC100132354	OpenSea	0	LOC100132354	-0.000688653	7.08696e-05	2.54709e-22	-0.000702667	8.91346e-05	3.19086e-15	28.3283	13.9525	0.175169	2.31749e-08	2.54709e-22	----???------?-	no	no
cg25316749	11	111169284	C11orf93	N_Shore	-691	C11orf93	0.000616468	6.34705e-05	2.6628e-22	0.000616468	6.34705e-05	2.6628e-22	0	13.482	0.488972	0	2.6628e-22	+++++++++++++++	no	yes
cg23235671	2	128617901	NA	S_Shore	1305	AMMECR1L	0.000768221	7.91153e-05	2.72954e-22	0.000760494	0.000123025	6.34556e-10	49.2341	27.5776	0.0161796	9.71989e-08	2.72954e-22	+++++++++++++-+	no	no
cg24136700	17	17696044	RAI1	N_Shore	0	RAI1	-0.000683728	7.04223e-05	2.76135e-22	-0.000683728	7.04223e-05	2.76135e-22	0	10.8631	0.622281	0	2.76135e-22	------?--------	no	yes
cg14295960	10	14628995	FAM107B	OpenSea	-14807	FAM107B	-0.000526713	5.42539e-05	2.77949e-22	-0.000523424	6.93689e-05	4.50539e-14	30.8563	20.2477	0.122524	2.04609e-08	2.77949e-22	---------------	no	no
cg16755922	17	80536214	FOXK2	S_Shelf	-15083	FOXK2	0.000956815	9.85685e-05	2.81216e-22	0.000956815	9.85685e-05	2.81216e-22	0	12.1318	0.595719	0	2.81216e-22	++-++++++++++++	no	no
cg21387281	20	61435439	OGFR	N_Shore	-737	OGFR	-0.000654872	6.74773e-05	2.86877e-22	-0.000654872	6.74773e-05	2.86877e-22	0	8.68931	0.795983	0	2.86877e-22	-----?---------	no	no
cg17473673	19	15590570	PGLYRP2	OpenSea	-255	PGLYRP2	-0.000584564	6.0254e-05	2.96599e-22	-0.000583656	6.09663e-05	1.03424e-21	1.44984	13.1913	0.43315	7.81203e-10	2.96599e-22	------?--------	no	no
cg13276502	6	21600485	NA	S_Shelf	1636	SOX4	-0.000831512	8.5745e-05	3.09001e-22	-0.000817767	0.000115332	1.3357e-12	37.8813	22.5375	0.0682244	6.98139e-08	3.09001e-22	---------+-----	no	no
cg09985802	10	126234119	LHPP	OpenSea	-59650	LHPP	-0.00112975	0.000116503	3.09852e-22	-0.00110055	0.000131062	4.57295e-17	15.2496	16.5191	0.282711	3.80681e-08	3.09852e-22	---------+-----	no	no
cg03526702	19	856145	ELANE	Island	0	ELANE	-0.00087893	9.06517e-05	3.14528e-22	-0.00087893	9.06517e-05	3.14528e-22	0	11.3554	0.581069	0	3.14528e-22	------------+?-	no	yes
cg09982224	11	67775972	ALDH3B1	OpenSea	-75	ALDH3B1	-0.00101871	6.69477e-05	2.75067e-52	-0.000998641	0.000103005	3.16386e-22	50.3058	28.1723	0.0134969	7.12817e-08	3.16386e-22	---------------	yes	yes
cg14085840	19	40939429	NA	N_Shore	7318	SERTAD3	-0.000659813	6.80628e-05	3.19218e-22	-0.000659813	6.80628e-05	3.19218e-22	0	9.88554	0.703266	0	3.19218e-22	-----?---------	no	no
cg11864574	10	22635028	SPAG6	S_Shore	655	SPAG6	0.00131388	0.000135571	3.27821e-22	0.00127183	0.00016777	3.43418e-14	24.0154	17.1087	0.194381	8.69455e-08	3.27821e-22	++++++?++++++-+	no	no
cg10458216	13	97873947	MBNL2	OpenSea	-626	MBNL2	-0.00106454	0.000109845	3.28526e-22	-0.00100465	0.000136226	1.64493e-13	26.2236	18.9763	0.165859	6.7935e-08	3.28526e-22	------------+--	no	no
cg09432234	12	49211807	CACNB3	N_Shore	-446	CACNB3	-0.000725954	7.49106e-05	3.29468e-22	-0.000721576	8.22113e-05	1.67748e-18	11.0665	14.6177	0.331825	1.0285e-08	3.29468e-22	------?------+-	no	no
cg25461186	12	122518089	MLXIP	S_Shore	1438	MLXIP	-0.000596763	6.16005e-05	3.40338e-22	-0.000583526	7.37441e-05	2.51565e-15	24.5579	18.5573	0.182564	1.90427e-08	3.40338e-22	---------------	no	no
cg11138362	1	3239992	PRDM16	Island	0	PRDM16	-0.00100362	0.000103616	3.45938e-22	-0.000999268	0.000135018	1.35154e-13	30.0258	14.291	0.160128	5.49007e-08	3.45938e-22	----???------?-	no	no
cg26110991	21	45578724	NA	N_Shelf	13119	C21orf33	-0.000694678	7.17255e-05	3.48426e-22	-0.000694678	7.17255e-05	3.48426e-22	0	13.5812	0.481354	0	3.48426e-22	--------------+	no	no
cg11039241	17	186214	RPH3AL	S_Shore	2935	LOC100506388	-0.00102072	0.00010539	3.48872e-22	-0.00102072	0.00010539	3.48872e-22	0	9.30585	0.749471	0	3.48872e-22	------?--------	no	no
cg19873297	5	171616388	STK10	S_Shore	-1042	STK10	0.00107271	0.000110761	3.4951e-22	0.00102448	0.00015248	1.83283e-11	39.72	21.566	0.0624619	1.18564e-07	3.4951e-22	++++++-++++++?+	no	yes
cg05730269	11	118477055	PHLDB1	N_Shore	-157	PHLDB1	0.000639513	6.60625e-05	3.65208e-22	0.000652959	8.03912e-05	4.57569e-16	24.5125	18.5461	0.183028	2.21797e-08	3.65208e-22	+++++++++++++-+	no	yes
cg05063952	17	37380697	STAC2	N_Shore	1343	STAC2	0.00053298	5.50618e-05	3.67918e-22	0.00053298	5.50618e-05	3.67918e-22	0	9.92098	0.767938	0	3.67918e-22	+++++++++++++++	no	no
cg02736908	17	29887376	NA	Island	274	MIR193A	0.000656073	6.77864e-05	3.72018e-22	0.000652857	0.000100658	8.82089e-11	47.7153	24.8639	0.0240529	6.10484e-08	3.72018e-22	++++++?++++++-+	no	no
cg08012287	11	66315298	ACTN3	S_Shore	908	ACTN3	0.000604479	6.24711e-05	3.80833e-22	0.000619257	8.3666e-05	1.34614e-13	36.7914	20.5668	0.0819499	3.29981e-08	3.80833e-22	++++++?++++++-+	no	no
cg08854834	21	30517941	C21orf7	OpenSea	42	C21orf7	-0.000503648	5.2052e-05	3.81836e-22	-0.000501353	5.96265e-05	4.16233e-17	17.4628	16.9621	0.258205	8.9422e-09	3.81836e-22	---------+-----	no	no
cg18157896	20	2795593	C20orf141	OpenSea	-20	C20orf141	-0.00102718	0.000106162	3.82822e-22	-0.00102718	0.000106162	3.82822e-22	0	5.16581	0.95221	0	3.82822e-22	-----??--------	no	yes
cg12367539	5	178956838	NA	N_Shore	4665	AX747985	-0.000879062	9.08635e-05	3.86835e-22	-0.000846134	0.000111942	4.07265e-14	25.1929	18.7148	0.176136	4.40632e-08	3.86835e-22	--+------------	no	no
cg14872454	12	54685301	NA	OpenSea	594	NFE2	-0.000599263	6.19472e-05	3.89739e-22	-0.000589887	7.05351e-05	6.11277e-17	15.482	16.5645	0.280127	1.10611e-08	3.89739e-22	---------------	no	no
cg25243766	11	123322182	NA	OpenSea	-69962	MIR4493	-0.000934167	9.65897e-05	3.98501e-22	-0.000919527	0.000108028	1.71009e-17	13.3088	16.1493	0.304343	2.26313e-08	3.98501e-22	---------------	no	no
cg10385101	7	707728	PRKAR1B	N_Shelf	0	PRKAR1B	-0.00083372	8.62068e-05	3.99822e-22	-0.000797377	0.000120497	3.65598e-11	41.0464	22.0513	0.0545726	7.51678e-08	3.99822e-22	--+---?--------	no	no
cg16180531	20	61273312	SLCO4A1	Island	-484	SLCO4A1	-0.000267622	2.76761e-05	4.05167e-22	-0.000270035	3.12443e-05	5.48967e-18	8.63259	14.2283	0.357967	1.17508e-09	4.05167e-22	------?--------	no	no
cg05076730	8	129060815	MIR1207	OpenSea	-582	MIR1207	0.000762165	7.88392e-05	4.15013e-22	0.000762165	7.88392e-05	4.15013e-22	0	11.851	0.618263	0	4.15013e-22	+++++++++++++++	no	no
cg14553895	3	178899170	PIK3CA	OpenSea	0	PIK3CA	-0.00095669	9.89709e-05	4.18959e-22	-0.000918671	0.000126105	3.21754e-13	30.763	20.2204	0.123345	6.7819e-08	4.18959e-22	------------+--	no	no
cg09881585	22	50483499	TTLL8	Island	14320	MLC1	-0.00113198	0.000117108	4.19862e-22	-0.0011182	0.000179662	4.84859e-10	46.769	26.3004	0.0237005	1.95965e-07	4.19862e-22	-------------+-	no	no
cg05087455	2	7171869	RNF144A	N_Shore	0	RNF144A	-0.000544704	5.63582e-05	4.24517e-22	-0.000544895	6.04899e-05	2.09795e-19	8.88471	15.3651	0.353658	4.84476e-09	4.24517e-22	---------------	no	yes
cg18592365	1	79472536	ELTD1	Island	-41	ELTD1	0.000540347	5.59342e-05	4.44119e-22	0.000540347	5.59342e-05	4.44119e-22	0	11.2659	0.665029	0	4.44119e-22	+++++++++++++++	no	yes
cg06457011	20	39767490	PLCG1	S_Shore	-850	BC035080	-0.00125539	0.000129974	4.51337e-22	-0.00125539	0.000129974	4.51337e-22	0	3.36142	0.99824	0	4.51337e-22	---------------	no	no
cg22539182	10	850393	NA	N_Shore	5090	LARP4B	-0.000738596	7.64967e-05	4.66891e-22	-0.000738596	7.64967e-05	4.66891e-22	0	12.0136	0.526533	0	4.66891e-22	------?--------	no	no
cg03200537	16	87022121	NA	OpenSea	95046	AK125749	0.000890908	9.2273e-05	4.67589e-22	0.000889163	9.65531e-05	3.29027e-20	4.87829	14.718	0.3977	6.95465e-09	4.67589e-22	+++++++++++++-+	no	no
cg13882090	6	33246094	B3GALT4	S_Shore	-508	B3GALT4	-0.000500873	5.18841e-05	4.7416e-22	-0.000486618	5.64997e-05	7.13279e-18	9.96593	13.3283	0.345638	4.11313e-09	4.7416e-22	------?-----?--	no	yes
cg21433125	7	18535786	HDAC9	OpenSea	-31	HDAC9	-0.000549967	5.6997e-05	4.96136e-22	-0.000545698	8.1307e-05	1.92523e-11	44.0351	25.0157	0.0344128	3.95609e-08	4.96136e-22	--------------+	no	no
cg12635790	8	96112814	NA	OpenSea	24418	C8orf38	-0.00103317	0.000107076	4.96661e-22	-0.00103317	0.000107076	4.96661e-22	0	13.1957	0.511178	0	4.96661e-22	---------------	no	no
cg26540004	5	54932693	SLC38A9	OpenSea	0	SLC38A9	0.000946347	9.80848e-05	5.00006e-22	0.000946347	9.80848e-05	5.00006e-22	0	7.97501	0.845225	0	5.00006e-22	+++++++++++++?+	no	no
cg07798593	10	80890238	ZMIZ1	OpenSea	-9200	ZMIZ1	-0.00047344	4.90721e-05	5.02008e-22	-0.00047344	4.90721e-05	5.02008e-22	0	8.9389	0.834945	0	5.02008e-22	---------------	no	no
cg04483863	5	173171737	NA	OpenSea	-128071	BOD1	0.000720395	7.46738e-05	5.04999e-22	0.000717843	8.17657e-05	1.64543e-18	8.79322	14.2533	0.356249	8.18302e-09	5.04999e-22	+++++?+++++++-+	no	no
cg14422782	15	74312279	PML	N_Shelf	-2889	PML	-0.000654464	6.7845e-05	5.08815e-22	-0.000654464	6.7845e-05	5.08815e-22	0	7.33832	0.83447	0	5.08815e-22	-----??--------	no	no
cg18556455	2	45178474	NA	N_Shore	5258	SIX3	0.00109199	0.000113208	5.11947e-22	0.00111798	0.000129669	6.58946e-18	17.4472	15.7475	0.263034	3.94965e-08	5.11947e-22	++++++?++++++-+	no	yes
cg14827056	8	141550539	EIF2C2	OpenSea	0	EIF2C2	0.000572331	5.93682e-05	5.39937e-22	0.000583508	6.99845e-05	7.57614e-17	18.697	17.2195	0.244667	1.28549e-08	5.39937e-22	+++++++++++++-+	no	no
cg12430029	17	55446979	MSI2	OpenSea	101085	MSI2	-0.000662917	6.87772e-05	5.49182e-22	-0.000662917	6.87772e-05	5.49182e-22	0	12.6756	0.473169	0	5.49182e-22	-------------?-	no	no
cg11704631	21	36395663	RUNX1	N_Shelf	14569	RUNX1-IT1	-0.000721688	7.48794e-05	5.52521e-22	-0.000721688	7.48794e-05	5.52521e-22	0	10.2715	0.671595	0	5.52521e-22	------?--------	no	no
cg14605877	3	184466433	NA	OpenSea	-36597	MAGEF1	0.000769503	7.98522e-05	5.60115e-22	0.000769035	8.95358e-05	8.76278e-18	15.791	15.4378	0.280826	1.72805e-08	5.60115e-22	+++++++++++++?+	no	no
cg08965235	11	65325158	LTBP3	Island	541	LTBP3	-0.000673864	6.99597e-05	5.84819e-22	-0.000662397	0.000101384	6.42424e-11	44.9832	25.4468	0.0304046	6.24801e-08	5.84819e-22	---------------	no	yes
cg15902297	7	55614512	VOPP1	OpenSea	0	VOPP1	-0.000466519	4.84796e-05	6.39396e-22	-0.000466519	4.84796e-05	6.39396e-22	0	11.5451	0.565249	0	6.39396e-22	------?--------	no	no
cg27449200	15	80938098	NA	OpenSea	47821	ARNT2	-0.00114711	0.000119222	6.47822e-22	-0.00114711	0.000119222	6.47822e-22	0	12.9257	0.532381	0	6.47822e-22	---------------	no	no
cg07721852	11	118576628	NA	OpenSea	-26247	TREH	-0.00132755	0.00013802	6.67826e-22	-0.00132272	0.000152099	3.42457e-18	11.5961	15.8364	0.323467	3.93963e-08	6.67826e-22	---------------	no	no
cg01154283	2	36603543	CRIM1	OpenSea	0	CRIM1	-0.00151428	8.60232e-05	2.32991e-69	-0.00147519	0.000153395	6.78291e-22	62.2841	34.4683	0.0010213	1.81904e-07	6.78291e-22	------?--------	yes	no
cg05958910	10	21796441	NA	N_Shore	5967	C10orf140	0.000785245	8.16736e-05	6.9497e-22	0.000785245	8.16736e-05	6.9497e-22	0	9.08392	0.766577	0	6.9497e-22	++++++?++++++-+	no	no
cg26077811	11	119232263	USP2	N_Shelf	0	USP2	0.00156314	8.76309e-05	3.59551e-71	0.00156043	0.000162303	6.95645e-22	67.7393	43.3964	7.40194e-05	2.47763e-07	6.95645e-22	+++++++++++++++	yes	no
cg23188579	4	141264558	SCOC	OpenSea	-38	SCOC	-0.000805016	8.37391e-05	7.01999e-22	-0.000807969	8.51687e-05	2.38471e-21	1.89306	12.2316	0.427267	1.86906e-09	7.01999e-22	-----?-------?-	no	yes
cg10118435	20	390551	RBCK1	S_Shore	-857	RBCK1	-0.000552514	5.74962e-05	7.28458e-22	-0.00054468	6.42533e-05	2.30928e-17	15.2106	16.5115	0.283146	9.1656e-09	7.28458e-22	--------------+	no	no
cg13385114	1	9656493	TMEM201	OpenSea	-423	TMEM201	-0.000729133	7.58817e-05	7.33927e-22	-0.000729133	7.58817e-05	7.33927e-22	0	11.4153	0.493703	0	7.33927e-22	-----??--------	no	no
cg22531371	1	155162756	MUC1	N_Shore	-50	MUC1	-0.00043172	4.49419e-05	7.53001e-22	-0.000447747	6.55359e-05	8.36861e-12	38.9418	22.929	0.0614355	2.19628e-08	7.53001e-22	--------------+	no	no
cg09002358	5	57541568	NA	OpenSea	86740	Mir_562	-0.0010221	0.000106424	7.6874e-22	-0.0010221	0.000106424	7.6874e-22	0	11.0335	0.683406	0	7.6874e-22	---------------	no	no
cg25730428	6	29454755	MAS1L	OpenSea	-213	MAS1L	-0.000690763	7.19391e-05	7.83724e-22	-0.000690763	7.19391e-05	7.83724e-22	0	9.8881	0.625777	0	7.83724e-22	------?-----?--	no	no
cg12207153	1	38519255	NA	OpenSea	-6805	POU3F1	0.000870982	9.07126e-05	7.87461e-22	0.000870982	9.07126e-05	7.87461e-22	0	9.71697	0.716898	0	7.87461e-22	++++++?++++++++	no	no
cg01189606	3	48471901	PLXNB1	S_Shore	-441	PLXNB1	-0.000754117	7.85616e-05	8.06783e-22	-0.000755112	0.000102802	2.0526e-13	33.1262	20.935	0.103311	4.81952e-08	8.06783e-22	----+----------	no	no
cg10905180	11	4701824	OR51E2	OpenSea	0	OR51E2	-0.0015996	0.000166645	8.08289e-22	-0.0015996	0.000166645	8.08289e-22	0	8.91308	0.710336	0	8.08289e-22	-----??--------	no	no
cg17105139	2	74729279	LOC151534	N_Shore	-464	LOC151534	0.000857768	8.93717e-05	8.17024e-22	0.000872371	0.000111315	4.61478e-15	27.6044	17.9569	0.159163	4.47074e-08	8.17024e-22	+++++-?++++++-+	no	no
cg05460329	22	19512903	CLDN5	S_Shore	-43	CLDN5	0.000879094	9.16044e-05	8.25961e-22	0.000864563	0.000117315	1.71183e-13	32.2165	20.654	0.110834	6.20309e-08	8.25961e-22	+++++++++++++++	no	yes
cg13924715	11	10750890	NA	OpenSea	-21920	CTR9	0.000728989	7.59804e-05	8.43817e-22	0.000814296	0.000116942	3.32563e-12	46.04	22.2387	0.0349303	6.94515e-08	8.43817e-22	+++++??++++++++	no	yes
cg03529261	4	185209641	NA	OpenSea	52542	LOC728175	-0.000874392	9.11459e-05	8.52958e-22	-0.000855546	0.000106383	8.82834e-16	17.3058	15.7206	0.264549	2.60146e-08	8.52958e-22	-------------?-	no	no
cg24296397	3	49692537	BSN	S_Shelf	0	BSN	-0.00150264	8.6626e-05	2.10258e-67	-0.00145623	0.0001518	8.55195e-22	61.9011	34.1217	0.00115337	1.79461e-07	8.55195e-22	------?--------	yes	no
cg13660719	6	30852963	DDR1	S_Shore	207	DDR1	0.000693628	7.23104e-05	8.60842e-22	0.000711813	9.49295e-05	6.46313e-14	32.2656	17.7163	0.124582	3.44647e-08	8.60842e-22	++++++?+++++?-+	no	yes
cg17133774	1	6198667	CHD5	N_Shelf	0	CHD5	-0.00195425	0.000125706	1.68672e-54	-0.00187489	0.0001955	8.79136e-22	51.1589	28.6644	0.0115983	2.63386e-07	8.79136e-22	---------------	yes	no
cg25693349	6	32808596	PSMB8	S_Shore	0	PSMB8	-0.000837464	8.73326e-05	8.86264e-22	-0.000819922	0.000123686	3.3779e-11	41.7317	18.8782	0.0633153	6.94383e-08	8.86264e-22	----?-------??-	no	yes
cg25096368	12	54150616	NA	OpenSea	-29309	CALCOCO1	0.000546237	5.69941e-05	9.32635e-22	0.000567649	7.15633e-05	2.15415e-15	28.6694	16.8231	0.156375	1.78466e-08	9.32635e-22	+++++?+++++++?+	no	no
cg01429933	1	6556248	PLEKHG5	N_Shore	508	PLEKHG5	-0.000656072	6.84711e-05	9.54302e-22	-0.000641176	8.21e-05	5.73265e-15	20.0743	15.014	0.240674	1.64199e-08	9.54302e-22	-----??--------	no	no
cg16977751	22	29729347	AP1B1	OpenSea	-91	MIR3653	0.000673814	7.03417e-05	9.7845e-22	0.000685036	8.40134e-05	3.52381e-16	20.6124	17.635	0.223914	2.04557e-08	9.7845e-22	+++++++++++++-+	no	no
cg09626867	3	45053351	EXOSC7	OpenSea	389	EXOSC7	-0.00133042	0.0001389	9.87128e-22	-0.00129659	0.000165569	4.8368e-15	20.458	17.6008	0.225573	7.89977e-08	9.87128e-22	--+---+--------	no	no
cg02935052	7	73751804	CLIP2	N_Shore	-38412	CLIP2	0.000912736	9.52957e-05	9.90019e-22	0.000893933	0.000111435	1.0402e-15	16.1233	16.6912	0.27301	2.84636e-08	9.90019e-22	+++++++++++++-+	no	no
cg06612130	4	185269299	NA	OpenSea	0	LOC728175	0.000684154	7.14321e-05	9.92401e-22	0.000679367	9.27905e-05	2.45183e-13	32.5126	20.7446	0.108358	3.84101e-08	9.92401e-22	+++++++++++++-+	no	no
cg25254074	6	41607326	MDFI	S_Shore	1129	MDFI	0.000595887	6.22206e-05	9.99021e-22	0.000595887	6.22206e-05	9.99021e-22	0	13.765	0.467365	0	9.99021e-22	+++++++++++++++	no	no
cg03531211	6	32920102	HLA-DMA	OpenSea	797	HLA-DMA	-0.000602855	6.29661e-05	1.02574e-21	-0.000602158	6.43801e-05	8.50658e-21	2.63374	12.3246	0.419975	1.46915e-09	1.02574e-21	------?-----?--	no	no
cg11466832	2	11885560	LPIN1	N_Shore	-1179	LPIN1	-0.00072541	7.57756e-05	1.03716e-21	-0.000696544	9.56164e-05	3.22208e-13	29.028	18.3171	0.145847	3.44836e-08	1.03716e-21	-----?---------	no	no
cg24258347	11	13983851	SPON1	N_Shore	-332	SPON1	0.00114318	0.000119418	1.03939e-21	0.00121239	0.00018242	3.00832e-11	47.8021	24.9052	0.0237545	1.95138e-07	1.03939e-21	+++++?+++++++-+	no	yes
cg03574306	16	85470662	NA	OpenSea	-133660	LOC727710	0.0012016	0.000125521	1.03958e-21	0.0012016	0.000125521	1.03958e-21	0	13.1409	0.515464	0	1.03958e-21	+++++++++++++++	no	no
cg12170787	19	1130965	SBNO2	OpenSea	1308	SBNO2	-0.000991484	5.7165e-05	2.18039e-67	-0.000928932	9.70457e-05	1.0475e-21	54.8183	30.986	0.00556856	6.54857e-08	1.0475e-21	---------------	yes	yes
cg18033416	17	30592033	RHBDL3	N_Shore	-1161	RHBDL3	0.000644278	6.731e-05	1.05048e-21	0.000641883	9.76729e-05	4.97248e-11	47.0571	24.5547	0.0263943	5.82389e-08	1.05048e-21	+++++-?++++++++	no	yes
cg10919111	10	74075783	NA	N_Shelf	16804	DNAJB12	-0.00067683	7.07326e-05	1.081e-21	-0.00068158	9.09933e-05	6.86416e-14	30.999	18.8403	0.128139	3.30687e-08	1.081e-21	------?--------	no	no
cg25763520	12	49687715	PRPH	N_Shore	-1193	PRPH	0.00104046	0.000108816	1.15879e-21	0.00102353	0.000155545	4.69635e-11	43.3041	24.6932	0.0377203	1.41153e-07	1.15879e-21	+++++++++++++-+	no	yes
cg21535931	8	145029603	PLEC1	S_Shore	-1515	PLEC	-0.000848148	8.87106e-05	1.16797e-21	-0.000799458	0.00011674	7.47807e-12	33.7717	21.139	0.0981236	6.3051e-08	1.16797e-21	-----+---------	no	no
cg18328933	3	52008538	ABHD14B	N_Shore	108	ABHD14B	-0.000496697	5.19541e-05	1.17405e-21	-0.000496697	5.19541e-05	1.17405e-21	0	10.8098	0.626749	0	1.17405e-21	------?--------	no	no
cg05960182	1	16160360	NA	N_Shore	349	FLJ37453	-0.000916808	9.59006e-05	1.17773e-21	-0.000916808	9.59006e-05	1.17773e-21	0	11.9393	0.611174	0	1.17773e-21	--+----------+-	no	no
cg26950531	19	38704515	DPF1	S_Shelf	0	DPF1	-0.00141359	0.000147879	1.1881e-21	-0.00140659	0.000223839	3.3012e-10	47.4225	26.6274	0.0215158	3.15649e-07	1.1881e-21	---------------	no	no
cg19396666	10	125866280	NA	OpenSea	-13074	CHST15	-0.000618745	6.47322e-05	1.19431e-21	-0.000608983	7.03999e-05	5.13489e-18	9.17871	14.3138	0.35212	6.33446e-09	1.19431e-21	------?--------	no	no
cg02884928	14	105251610	AKT1	Island	-7595	AKT1	-0.000979436	0.000102511	1.24243e-21	-0.000979436	0.000102511	1.24243e-21	0	11.4356	0.574376	0	1.24243e-21	------?-----+--	no	yes
cg01891966	7	27202344	HOXA9	N_Shore	0	HOXA9	-0.000852095	8.91911e-05	1.25277e-21	-0.000852095	8.91911e-05	1.25277e-21	0	10.2253	0.745536	0	1.25277e-21	--------+------	no	no
cg26841048	17	46622454	HOXB2	S_Shore	-61	HOXB2	-0.000802188	8.3981e-05	1.27199e-21	-0.000786972	9.20552e-05	1.24251e-17	10.9012	14.5906	0.333606	1.27323e-08	1.27199e-21	------?------+-	no	yes
cg24939194	7	2563611	LFNG	Island	-3096	MIR4648	-0.000632202	6.61988e-05	1.29627e-21	-0.000615799	9.1824e-05	1.99625e-11	41.2474	22.1267	0.05343	4.46491e-08	1.29627e-21	-------------?+	no	yes
cg16455894	17	16966893	MPRIP	OpenSea	0	MPRIP	-0.00050701	5.31006e-05	1.32094e-21	-0.00050226	6.82048e-05	1.7848e-13	28.9632	19.7081	0.139617	1.8218e-08	1.32094e-21	---------------	no	no
cg16936953	17	57915665	TMEM49	OpenSea	0	VMP1	-0.00142273	0.000149019	1.33145e-21	-0.00142273	0.000149019	1.33145e-21	0	12.4826	0.567604	0	1.33145e-21	---------------	no	yes
cg01362515	17	39782091	KRT17	OpenSea	487	KRT42P	-0.000412714	4.32374e-05	1.35713e-21	-0.000423744	5.72078e-05	1.2909e-13	28.5574	18.1964	0.150202	1.15771e-08	1.35713e-21	-----+?--------	no	no
cg14710552	7	134832584	TMEM140	OpenSea	-181	TMEM140	-0.00128634	0.000134768	1.36327e-21	-0.00128634	0.000134768	1.36327e-21	0	6.41685	0.77911	0	1.36327e-21	------?----??+?	no	yes
cg11973132	11	67052656	ADRBK1	Island	0	ADRBK1	-0.000602214	6.30953e-05	1.36751e-21	-0.000558949	8.49367e-05	4.68016e-11	34.5989	21.4064	0.0916632	3.33529e-08	1.36751e-21	-----+---------	no	yes
cg03848580	17	76113713	TMC6	OpenSea	2538	TMC6	-0.00084904	8.8979e-05	1.40067e-21	-0.000836479	0.000100992	1.20475e-16	16.6828	15.603	0.271232	2.30406e-08	1.40067e-21	------?--------	no	no
cg20103692	6	29454672	MAS1L	OpenSea	-130	MAS1L	-0.000919798	9.64193e-05	1.43438e-21	-0.00088588	0.000130878	1.29914e-11	36.3196	18.8441	0.0923608	7.32665e-08	1.43438e-21	------?-----?--	no	no
cg17330097	1	206316676	CTSE	OpenSea	-782	CTSE	0.00080087	8.39892e-05	1.49333e-21	0.000799459	0.000101685	3.77785e-15	21.2201	15.2323	0.228977	2.67313e-08	1.49333e-21	+++++?+?+++++++	no	no
cg11254532	1	61520399	NA	S_Shore	-22546	NFIA	0.000767631	8.05063e-05	1.49825e-21	0.00082026	0.000117137	2.51336e-12	40.5855	23.5633	0.0516995	7.15919e-08	1.49825e-21	+++++++++++++++	no	no
cg01607849	12	6976129	TPI1	N_Shore	334	USP5	-0.000554413	5.81472e-05	1.50391e-21	-0.000554413	5.81472e-05	1.50391e-21	0	13.2672	0.505604	0	1.50391e-21	-------------++	no	no
cg22843803	11	65196125	NA	OpenSea	0	NEAT1	-0.00080555	8.44991e-05	1.52457e-21	-0.00080555	8.44991e-05	1.52457e-21	0	11.0733	0.680272	0	1.52457e-21	--------------+	no	yes
cg00324725	16	56581212	NA	OpenSea	-17748	MT4	0.00074605	7.8286e-05	1.57598e-21	0.000748944	0.000105057	1.01156e-12	37.9672	20.9567	0.0737901	5.42565e-08	1.57598e-21	+++++++++++++?+	no	no
cg11125758	14	83591622	NA	OpenSea	1133953	Mir_633	-0.000991036	0.000104002	1.58812e-21	-0.000992598	0.000114022	3.16708e-18	9.37597	15.4484	0.348203	1.80575e-08	1.58812e-21	---------------	no	no
cg13329242	11	117382759	DSCAML1	OpenSea	6330	DSCAML1	0.000658152	6.90694e-05	1.59044e-21	0.000663673	9.24214e-05	6.92314e-13	36.3805	22.0058	0.0784949	4.25703e-08	1.59044e-21	+++++++++++++-+	no	no
cg19950606	17	76121276	TMC6	OpenSea	530	TMC6	-0.000791417	8.30567e-05	1.59364e-21	-0.000781626	0.000100456	7.2078e-15	24.4511	11.9128	0.218269	2.35486e-08	1.59364e-21	---?--??----??-	no	no
cg12498580	12	7070732	NA	OpenSea	253	PTPN6	-0.000724528	7.60427e-05	1.60485e-21	-0.000724528	7.60427e-05	1.60485e-21	0	11.2247	0.592003	0	1.60485e-21	-----?---------	no	no
cg13912311	9	127265348	NR5A1	Island	341	NR5A1	0.000972608	0.000102095	1.62607e-21	0.00098916	0.000127415	8.27546e-15	26.1565	17.6048	0.173109	5.46469e-08	1.62607e-21	++++++?++++++++	no	no
cg12490887	9	127267658	NR5A1	Island	-1969	NR5A1	0.000610193	6.41082e-05	1.7625e-21	0.000610193	6.41082e-05	1.7625e-21	0	8.51815	0.808284	0	1.7625e-21	+++++++++++++?+	no	no
cg07759162	15	75488313	NA	OpenSea	-2919	C15orf39	-0.000731272	7.68565e-05	1.82129e-21	-0.000731272	7.68565e-05	1.82129e-21	0	9.42793	0.8027	0	1.82129e-21	---------------	no	no
cg15991104	6	88407390	AKIRIN2	N_Shelf	-2804	AKIRIN2-AS1	-0.000580916	6.10679e-05	1.85903e-21	-0.000553884	8.0833e-05	7.27216e-12	35.1779	21.5976	0.0872697	3.1639e-08	1.85903e-21	------------+--	no	no
cg24166100	2	218886643	NA	OpenSea	-13013	RUFY4	0.000617144	6.48863e-05	1.88574e-21	0.00061998	8.97674e-05	4.96693e-12	41.2948	23.848	0.0477966	4.59211e-08	1.88574e-21	++++++++-++++++	no	no
cg22525688	7	74001908	GTF2IRD1	OpenSea	0	GTF2IRD1	-0.000945921	9.9483e-05	1.93674e-21	-0.000945921	9.9483e-05	1.93674e-21	0	8.85265	0.783979	0	1.93674e-21	-------?-------	no	no
cg06981309	3	146260954	PLSCR1	N_Shore	1674	PLSCR1	-0.000884452	9.30825e-05	2.06289e-21	-0.000884452	9.30825e-05	2.06289e-21	0	9.77069	0.71257	0	2.06289e-21	-----?--------+	no	no
cg17356718	2	240230587	HDAC4	OpenSea	3347	MIR4269	0.000749208	7.88671e-05	2.10652e-21	0.000749208	7.88671e-05	2.10652e-21	0	13.1983	0.51097	0	2.10652e-21	+++++++++++++-+	no	yes
cg13764516	9	139648911	LCN8	OpenSea	-72	LCN8	-0.000784952	8.26548e-05	2.16522e-21	-0.000768816	9.67098e-05	1.86925e-15	19.3153	13.6333	0.253952	2.077e-08	2.16522e-21	-----??------?-	no	no
cg09119776	10	104387263	SUFU	OpenSea	0	SUFU	0.000935275	9.84926e-05	2.1834e-21	0.000935275	9.84926e-05	2.1834e-21	0	10.3399	0.736931	0	2.1834e-21	+++++++++++++-+	no	no
cg02896872	1	226887044	ITPKB	N_Shelf	7850	ITPKB	-0.000434181	4.57348e-05	2.23522e-21	-0.000448138	6.88107e-05	7.38504e-11	47.0402	26.4351	0.0227768	2.96264e-08	2.23522e-21	---------------	no	no
cg02325250	5	131409289	CSF2	OpenSea	-195	CSF2	-0.000598676	6.30659e-05	2.24773e-21	-0.000595029	8.68869e-05	7.47196e-12	38.4382	21.117	0.0706464	3.63742e-08	2.24773e-21	------?--------	no	no
cg21545720	1	32405083	PTP4A2	S_Shore	-1095	PTP4A2	-0.00061661	6.49599e-05	2.26296e-21	-0.00061661	6.49599e-05	2.26296e-21	0	11.2829	0.663686	0	2.26296e-21	-----------+--+	no	no
cg07961098	14	64228680	NA	OpenSea	-33924	SGPP1	0.00102878	0.000108386	2.26996e-21	0.000994021	0.000150376	3.83671e-11	38.437	19.4922	0.0773221	1.01127e-07	2.26996e-21	+++?++++++++?++	no	no
cg19499884	10	102760724	LZTS2	S_Shore	1117	LZTS2	-0.000785413	8.27467e-05	2.27139e-21	-0.000779293	8.51996e-05	5.87156e-20	2.94975	14.4255	0.418515	3.33683e-09	2.27139e-21	-----+---------	no	yes
cg02571436	10	77468337	NA	OpenSea	-74181	C10orf11	-0.00122547	7.813e-05	1.91381e-55	-0.00124092	0.000130751	2.29514e-21	57.342	30.4749	0.00402086	1.22114e-07	2.29514e-21	-------------?-	yes	no
cg04902458	4	1794366	FGFR3	N_Shore	-672	FGFR3	0.000741806	7.81622e-05	2.29712e-21	0.000730224	9.54763e-05	2.03786e-14	25.4451	17.4368	0.180096	3.05007e-08	2.29712e-21	+++++?+++++++-+	no	no
cg07207652	17	45798257	NA	OpenSea	8828	TBKBP1	0.000834143	8.78941e-05	2.30318e-21	0.000839458	0.000109449	1.72142e-14	28.3026	18.1318	0.15258	4.4366e-08	2.30318e-21	++++++?++++++++	no	no
cg05773108	16	85520007	NA	S_Shore	-125021	KIAA0182	-0.000519581	5.47537e-05	2.32331e-21	-0.000513045	7.25469e-05	1.52813e-12	31.7798	19.0559	0.121379	2.07972e-08	2.32331e-21	------?--------	no	no
cg15161667	11	46940613	LRP4	S_Shore	-440	LRP4	0.00073113	7.70743e-05	2.39962e-21	0.00073113	7.70743e-05	2.39962e-21	0	11.0699	0.604966	0	2.39962e-21	++++++?++++++-+	no	no
cg24127061	11	65839402	PACS1	S_Shore	1579	PACS1	-0.000629383	6.63649e-05	2.45488e-21	-0.000629114	6.81215e-05	2.57847e-20	2.86358	12.3538	0.417703	1.79678e-09	2.45488e-21	-----??--------	no	no
cg07276621	11	10750870	NA	OpenSea	-21940	CTR9	0.000889563	9.38028e-05	2.46304e-21	0.000915114	0.000110318	1.08381e-16	19.9059	14.9824	0.242401	2.99341e-08	2.46304e-21	+++++??++++++++	no	yes
cg25966016	10	134353618	INPP5A	S_Shelf	0	INPP5A	-0.000658917	6.95e-05	2.52313e-21	-0.000637497	8.87343e-05	6.75348e-13	28.9889	19.7152	0.139378	3.11485e-08	2.52313e-21	---+-----------	no	no
cg00525964	5	10802174	NA	OpenSea	-40787	DAP	-0.00117271	0.000123695	2.52604e-21	-0.00117271	0.000123695	2.52604e-21	0	10.9193	0.617577	0	2.52604e-21	-----?---------	no	no
cg16042943	14	69574378	DCAF5	OpenSea	10525	DCAF5	-0.000780903	8.23995e-05	2.616e-21	-0.000780903	8.23995e-05	2.616e-21	0	12.7059	0.470778	0	2.616e-21	------?--------	no	no
cg12082089	8	22839080	NA	OpenSea	-5849	RHOBTB2	-0.000745713	7.8693e-05	2.63632e-21	-0.000745713	7.8693e-05	2.63632e-21	0	12.2136	0.510207	0	2.63632e-21	------?-------+	no	no
cg09012001	1	19250279	IFFO2	OpenSea	0	IFFO2	-0.000564165	5.95415e-05	2.66357e-21	-0.000545486	8.8686e-05	7.71156e-10	47.2097	24.6257	0.0258386	4.66608e-08	2.66357e-21	-----?---------	no	yes
cg04257388	10	16741464	RSU1	OpenSea	51411	RSU1	0.00081774	8.63459e-05	2.78472e-21	0.000855837	0.000115753	1.42825e-13	35.022	20.0068	0.0950415	5.94212e-08	2.78472e-21	++++?+++++++--+	no	no
cg15869022	2	128404486	GPR17	OpenSea	1048	GPR17	-0.000887311	9.3702e-05	2.81207e-21	-0.000887311	9.3702e-05	2.81207e-21	0	12.3433	0.57875	0	2.81207e-21	---------------	no	no
cg11062056	12	52249852	NA	OpenSea	-24151	FIGNL2	0.000619775	6.5451e-05	2.81705e-21	0.00060266	7.82807e-05	1.3745e-14	23.1777	18.2239	0.196774	2.01747e-08	2.81705e-21	+++++-+++++++-+	no	no
cg05641913	12	57410518	TAC3	OpenSea	-174	TAC3	0.000606492	6.4051e-05	2.82818e-21	0.000604713	8.66804e-05	3.02936e-12	36.1994	21.9434	0.0797859	3.66281e-08	2.82818e-21	+++++++++-+++-+	no	no
cg00066663	17	7792674	CHD3	S_Shelf	506	CHD3	-0.000438347	4.63048e-05	2.89241e-21	-0.000438347	4.63048e-05	2.89241e-21	0	11.7304	0.627948	0	2.89241e-21	---------------	no	no
cg24931355	17	17696392	RAI1	N_Shore	0	RAI1	-0.000602356	6.36323e-05	2.90251e-21	-0.000598485	7.36595e-05	4.47286e-16	19.2392	16.0969	0.243935	1.4042e-08	2.90251e-21	------?------+-	no	yes
cg13921420	13	27551747	NA	OpenSea	88539	USP12	-0.000612331	6.47114e-05	3.0073e-21	-0.000612331	6.47114e-05	3.0073e-21	0	9.45569	0.800799	0	3.0073e-21	---------------	no	no
cg06724693	1	3010896	PRDM16	OpenSea	0	PRDM16	-0.000800148	8.45957e-05	3.12391e-21	-0.000800148	8.45957e-05	3.12391e-21	0	9.67817	0.785314	0	3.12391e-21	---------------	no	no
cg08703857	7	2653651	IQCE	OpenSea	0	IQCE	0.000862452	9.11924e-05	3.15372e-21	0.000862452	9.11924e-05	3.15372e-21	0	13.3877	0.496252	0	3.15372e-21	+++++++++++++-+	no	yes
cg19453938	7	73265946	NA	N_Shelf	-9091	WBSCR27	-0.000658422	6.96274e-05	3.18828e-21	-0.000661675	9.20353e-05	6.50961e-13	33.7767	18.1205	0.11208	3.39499e-08	3.18828e-21	-----??--------	no	no
cg17342132	5	142780254	NR3C1	N_Shore	163	NR3C1	-0.000443108	4.68752e-05	3.29461e-21	-0.000443108	4.68752e-05	3.29461e-21	0	5.96974	0.947247	0	3.29461e-21	-------------?-	no	no
cg03904291	11	119019361	ABCG4	N_Shore	-388	ABCG4	0.000762874	8.07058e-05	3.30757e-21	0.000762874	8.07058e-05	3.30757e-21	0	11.4809	0.570596	0	3.30757e-21	++++++?++++++-+	no	yes
cg09697999	7	733198	PRKAR1B	OpenSea	0	PRKAR1B	0.00143339	0.000151721	3.46899e-21	0.00143339	0.000151721	3.46899e-21	0	8.56722	0.739383	0	3.46899e-21	+++++?+++++++?+	no	yes
cg20303561	14	91881497	CCDC88C	N_Shore	1685	CCDC88C	-0.000799003	5.42753e-05	4.70468e-49	-0.000793819	8.40471e-05	3.55624e-21	51.5108	26.8101	0.0132075	4.54366e-08	3.55624e-21	------?--------	yes	no
cg03337084	6	31646061	LY6G5C	N_Shelf	0	LY6G5C	0.000618799	6.55248e-05	3.597e-21	0.000644271	9.26448e-05	3.54544e-12	40.2013	20.0673	0.0658234	4.01632e-08	3.597e-21	+++++?+++-++?++	no	no
cg15489693	4	10498037	CLNK	OpenSea	0	CLNK	0.000751701	7.9618e-05	3.68024e-21	0.000751701	7.9618e-05	3.68024e-21	0	9.73932	0.715099	0	3.68024e-21	+++++?++++++--+	no	no
cg10068437	7	18126994	NA	Island	423	HDAC9	0.000680799	7.21156e-05	3.71444e-21	0.000698997	8.569e-05	3.42651e-16	20.113	17.5248	0.22929	2.08862e-08	3.71444e-21	+++++++++++++++	no	yes
cg02136690	13	114905809	NA	OpenSea	-7714	RASA3	-0.00079782	8.4538e-05	3.82097e-21	-0.000754025	0.000103937	4.02768e-13	24.1761	17.145	0.19276	3.39488e-08	3.82097e-21	-----?----+--+-	no	no
cg18464823	15	34629056	SLC12A6	N_Shore	-11	SLC12A6	-0.000784157	8.31047e-05	3.88152e-21	-0.000760273	9.48584e-05	1.10301e-15	14.5132	15.207	0.294608	1.75689e-08	3.88152e-21	-------------?+	no	no
cg09276998	10	29991884	SVIL	OpenSea	0	SVIL	-0.000936878	9.92983e-05	3.91047e-21	-0.000936878	9.92983e-05	3.91047e-21	0	10.1134	0.753845	0	3.91047e-21	--+------------	no	no
cg16174106	1	210503830	HHAT	S_Shore	1191	HHAT	-0.000987125	0.000104641	3.96771e-21	-0.000987125	0.000104641	3.96771e-21	0	12.4751	0.489121	0	3.96771e-21	-----?---+-----	no	no
cg18115658	5	138720490	SLC23A1	OpenSea	-1451	SLC23A1	-0.000672519	7.13028e-05	4.02805e-21	-0.000656545	8.25369e-05	1.79759e-15	19.3895	17.3675	0.237124	1.90135e-08	4.02805e-21	-----+---------	no	no
cg21363811	1	179713950	FAM163A	Island	1653	FAM163A	0.00141709	0.000150254	4.04887e-21	0.00139642	0.0001749	1.4158e-15	17.9801	17.069	0.252518	7.82072e-08	4.04887e-21	+++++++++++++-+	no	yes
cg21608519	7	27199752	NA	Island	2304	HOXA9	-0.000655498	6.95031e-05	4.05379e-21	-0.000655498	6.95031e-05	4.05379e-21	0	11.8388	0.61925	0	4.05379e-21	------------+--	no	yes
cg25953930	6	41462541	NA	OpenSea	-7640	DQ141194	0.000988682	0.00010489	4.26573e-21	0.000991218	0.000109553	1.45802e-19	5.76207	14.856	0.388068	1.0448e-08	4.26573e-21	+++++++++++++-+	no	no
cg13922488	19	14545201	PKN1	S_Shore	1036	PKN1	-0.000498341	5.28717e-05	4.28181e-21	-0.000485687	7.23977e-05	1.96506e-11	39.4817	23.1335	0.0581318	2.8538e-08	4.28181e-21	-----+---------	no	no
cg01285501	7	27206461	HOXA9	Island	-1312	HOXA9	-0.00047527	5.04277e-05	4.3099e-21	-0.00047527	5.04277e-05	4.3099e-21	0	11.3306	0.500816	0	4.3099e-21	-----?-------?+	no	yes
cg03679544	6	155537972	TIAM2	N_Shelf	-124	TIAM2	0.000944138	0.000100186	4.34852e-21	0.000944138	0.000100186	4.34852e-21	0	7.76683	0.901117	0	4.34852e-21	+++++++++++++++	no	yes
cg07243147	7	150744274	ACCN3	N_Shore	0	ABCB8	-0.000680809	7.22495e-05	4.38244e-21	-0.00068057	8.03014e-05	2.34685e-17	12.2299	14.8114	0.319273	1.07776e-08	4.38244e-21	------?--------	no	no
cg15450224	4	166533691	NA	OpenSea	-61047	HH932813	-0.000994432	0.000105588	4.59447e-21	-0.000994432	0.000105588	4.59447e-21	0	8.93103	0.835443	0	4.59447e-21	---------------	no	no
cg10239319	4	6073656	JAKMIP1	OpenSea	0	JAKMIP1	-0.00166589	0.000109805	5.48218e-52	-0.00162215	0.000172256	4.63681e-21	52.3127	29.3579	0.00934453	2.07511e-07	4.63681e-21	---------------	yes	no
cg25156118	19	39799137	LRFN1	Island	0	LRFN1	0.000864539	9.18194e-05	4.70157e-21	0.00082683	0.000119092	3.84436e-12	30.5617	18.7217	0.13199	5.52385e-08	4.70157e-21	++++++?++-+++-+	no	yes
cg06442489	19	58630612	ZSCAN18	S_Shore	-819	ZSCAN18	-0.000790541	8.39727e-05	4.76417e-21	-0.000790541	8.39727e-05	4.76417e-21	0	9.72824	0.78177	0	4.76417e-21	---------------	no	no
cg26646427	22	46770870	CELSR1	Island	0	CELSR1	-0.000740324	7.8641e-05	4.77782e-21	-0.000730066	8.61562e-05	2.37619e-17	11.6792	14.7191	0.325217	1.19502e-08	4.77782e-21	-------?-------	no	no
cg26754214	11	65339691	FAM89B	N_Shore	-128	FAM89B	-0.000227277	2.41442e-05	4.80698e-21	-0.000227277	2.41442e-05	4.80698e-21	0	10.4381	0.657778	0	4.80698e-21	------?--------	no	no
cg16492211	5	149487244	CSF1R	OpenSea	5559	PDGF	0.000617662	6.56322e-05	4.91601e-21	0.00061914	8.04838e-05	1.44036e-14	25.0271	18.6734	0.177808	2.25515e-08	4.91601e-21	+++++++++++++-+	no	no
cg09191626	11	13983986	SPON1	N_Shore	-197	SPON1	0.000777549	8.26411e-05	5.02102e-21	0.000800063	9.77341e-05	2.6978e-16	20.7256	17.6602	0.222698	2.81893e-08	5.02102e-21	+++++++++++++-+	no	yes
cg14420108	9	34647483	GALT	S_Shore	705	GALT	-0.000680746	7.23635e-05	5.09019e-21	-0.000680746	7.23635e-05	5.09019e-21	0	8.66458	0.851919	0	5.09019e-21	---------------	no	no
cg00081602	5	72922957	RGNEF	S_Shore	975	RGNEF	0.000728333	7.74545e-05	5.28433e-21	0.000737525	0.000106542	4.44092e-12	38.0933	22.6147	0.0668357	5.80721e-08	5.28433e-21	+++++++++++++++	no	no
cg10865498	20	35975022	SRC	S_Shore	466	SRC	-0.000550437	5.85635e-05	5.5096e-21	-0.000550437	5.85635e-05	5.5096e-21	0	5.96969	0.947249	0	5.5096e-21	------?--------	no	no
cg27478579	2	55497012	MTIF2	S_Shore	-628	MTIF2	-0.000611912	6.51186e-05	5.62081e-21	-0.000581894	8.71856e-05	2.48586e-11	36.2712	21.9681	0.0792722	3.77573e-08	5.62081e-21	--+------------	no	no
cg23034485	19	55959105	NA	N_Shelf	-4875	SHISA7	-0.000580304	6.17573e-05	5.63953e-21	-0.000585306	7.6195e-05	1.57005e-14	24.924	18.6478	0.178849	2.00628e-08	5.63953e-21	---------------	no	no
cg12526197	1	230416938	GALNT2	S_Shore	0	GALNT2	-0.000794558	8.45847e-05	5.79611e-21	-0.000781296	0.000104081	6.06665e-14	28.3608	19.5424	0.145242	4.36986e-08	5.79611e-21	----------+----	no	no
cg19429405	10	73497609	C10orf105	OpenSea	-28	C10orf105	-0.000808052	8.60247e-05	5.8172e-21	-0.000806784	8.86434e-05	8.91231e-20	3.21907	14.4657	0.415626	3.91424e-09	5.8172e-21	---------------	no	no
cg22176709	3	193859889	NA	S_Shore	3488	HES1	-0.000782568	8.33194e-05	5.86511e-21	-0.000771827	9.31441e-05	1.16745e-16	10.0114	15.5575	0.341135	1.27076e-08	5.86511e-21	-----------+---	no	no
cg16300030	6	32908980	HLA-DMB	OpenSea	-133	HLA-DMB	-0.000959755	0.000102197	5.92811e-21	-0.000959755	0.000102197	5.92811e-21	0	6.48622	0.889619	0	5.92811e-21	------?-----?--	no	yes
cg01862311	8	26308815	NA	S_Shore	38171	BNIP3L	-0.000679322	7.23378e-05	5.94513e-21	-0.000646629	0.000103159	3.64994e-10	40.0219	23.3419	0.0549295	5.57639e-08	5.94513e-21	-----+-----+---	no	no
cg13464573	2	7172097	RNF144A	N_Shore	0	RNF144A	-0.000711618	7.57838e-05	5.99399e-21	-0.000718157	8.75331e-05	2.31735e-16	17.5283	14.5504	0.266946	1.67415e-08	5.99399e-21	-----?-?-------	no	yes
cg20752878	17	7080538	ASGR1	S_Shelf	-143	ASGR1	0.00096028	0.0001023	6.17815e-21	0.00095436	0.000124695	1.95457e-14	24.7835	15.9539	0.193355	4.70729e-08	6.17815e-21	++++++?++++++?+	no	no
cg23530553	17	46622536	HOXB2	S_Shore	-143	HOXB2	-0.000723161	7.70833e-05	6.50087e-21	-0.000723161	7.70833e-05	6.50087e-21	0	7.82848	0.854592	0	6.50087e-21	------?--------	no	no
cg06347943	2	240426297	NA	OpenSea	-73697	BC132948	0.00102084	0.000108821	6.54089e-21	0.00104369	0.00012905	6.09107e-16	21.5897	17.8548	0.213474	5.08904e-08	6.54089e-21	+++++++++++++-+	no	no
cg07700233	4	39171231	NA	N_Shore	-12792	WDR19	-0.000811243	8.64819e-05	6.56632e-21	-0.00079181	0.000114671	5.01783e-12	35.8412	18.7036	0.0959368	5.64207e-08	6.56632e-21	-----??--------	no	no
cg23716141	17	75360477	43352	OpenSea	-8794	43352	-0.00048709	5.19327e-05	6.64397e-21	-0.000460984	6.3886e-05	5.36447e-13	21.8527	16.6352	0.216519	1.14021e-08	6.64397e-21	------?-----+--	no	no
cg17640485	3	195620147	TNK2	N_Shelf	-501	TNK2	-0.000312907	3.33629e-05	6.66729e-21	-0.000295103	4.98883e-05	3.31342e-09	46.0395	24.0917	0.030297	1.40941e-08	6.66729e-21	------?---+++--	no	no
cg17484944	8	122736417	NA	OpenSea	78853	HAS2-AS1	-0.000507234	5.40893e-05	6.74166e-21	-0.00047343	7.73719e-05	9.423e-10	40.3016	23.4512	0.0533126	3.13045e-08	6.74166e-21	------------+--	no	no
cg07430820	17	7792191	CHD3	S_Shelf	23	CHD3	-0.000450557	4.80514e-05	6.81604e-21	-0.000425882	6.05447e-05	2.00441e-12	28.7036	19.6363	0.14203	1.45892e-08	6.81604e-21	--+---------+--	no	no
cg07357157	1	10690588	PEX14	OpenSea	0	PEX14	-0.000712853	7.60267e-05	6.82979e-21	-0.000703555	8.25614e-05	1.57366e-17	7.95491	15.2099	0.363956	8.094e-09	6.82979e-21	---------------	no	yes
cg21912938	7	28220594	JAZF1	S_Shore	-157	JAZF1	-0.000427573	4.56074e-05	6.91128e-21	-0.000452794	7.46105e-05	1.28893e-09	46.1558	26.0009	0.0258799	3.02705e-08	6.91128e-21	---------------	no	yes
cg01332054	15	74494861	STRA6	OpenSea	359	STRA6	0.00094681	0.000101006	6.9981e-21	0.000957077	0.000138485	4.81007e-12	38.0336	20.9791	0.0733429	9.23329e-08	6.9981e-21	++++++?++-+++++	no	yes
cg02699834	12	53039430	KRT2	OpenSea	0	KRT2	-0.000560069	5.97491e-05	7.00488e-21	-0.00054472	8.21941e-05	3.42034e-11	40.8123	23.6536	0.0504317	3.82057e-08	7.00488e-21	---------------	no	no
cg17819250	8	36380237	NA	OpenSea	255955	7SK	0.000904469	9.65181e-05	7.18684e-21	0.000935634	0.00013866	1.50234e-11	45.4418	23.8278	0.0327519	1.12832e-07	7.18684e-21	++++++++++-++?+	no	no
cg24499605	1	3142925	PRDM16	OpenSea	98326	MIR4251	-0.000667278	7.12092e-05	7.20663e-21	-0.000662152	8.65443e-05	1.99397e-14	23.9738	17.0994	0.194801	2.35423e-08	7.20663e-21	------?--------	no	no
cg00950381	17	74272364	QRICH2	OpenSea	0	QRICH2	-0.000447415	4.77573e-05	7.35677e-21	-0.000450651	5.95265e-05	3.71513e-14	24.7669	17.2796	0.186835	1.12451e-08	7.35677e-21	------?--------	no	no
cg15339075	6	162259067	PARK2	OpenSea	-1014	PARK2	-0.000779085	8.31662e-05	7.40491e-21	-0.000747302	9.98316e-05	7.12077e-14	19.5752	17.4076	0.235108	2.70355e-08	7.40491e-21	-----------+---	no	no
cg08416522	21	30451568	C21orf7	OpenSea	-1304	C21orf7	-0.000302213	3.22615e-05	7.42055e-21	-0.000302213	3.22615e-05	7.42055e-21	0	8.78307	0.721339	0	7.42055e-21	--+--??--------	no	no
cg20949502	6	503807	EXOC2	OpenSea	0	EXOC2	0.000600386	6.4095e-05	7.45365e-21	0.000640519	8.84007e-05	4.30422e-13	37.0556	19.0644	0.0869852	3.40018e-08	7.45365e-21	+++++?+++++++?+	no	no
cg08446038	5	52327649	ITGA2	OpenSea	0	ITGA2	-0.00113151	0.000120798	7.46897e-21	-0.00113226	0.000124144	7.47691e-20	3.32482	14.4815	0.41449	7.85934e-09	7.46897e-21	---------------	no	no
cg24222546	15	74501771	STRA6	OpenSea	275	STRA6	0.000929703	9.92687e-05	7.5677e-21	0.000960581	0.000118325	4.73416e-16	20.4949	17.6089	0.225176	4.02675e-08	7.5677e-21	+++++++++++++++	no	yes
cg07573872	19	1126342	SBNO2	S_Shelf	0	SBNO2	-0.00140447	7.7223e-05	6.52256e-74	-0.00136193	0.000145437	7.65163e-21	65.079	37.2269	0.000381694	1.70635e-07	7.65163e-21	-------------?-	yes	yes
cg00299736	11	60869969	CD5	OpenSea	40	CD5	-0.000648393	6.92603e-05	7.84729e-21	-0.000648393	6.92603e-05	7.84729e-21	0	13.913	0.456212	0	7.84729e-21	---------------	no	yes
cg07960624	8	119208486	SAMD12	OpenSea	0	SAMD12	-0.000976609	0.000104343	8.0038e-21	-0.000921377	0.000133719	5.56306e-12	30.451	20.1297	0.126106	7.50254e-08	8.0038e-21	-----+---------	no	no
cg17110052	19	51858208	ETFB	OpenSea	-112	ETFB	0.000798884	8.53723e-05	8.15273e-21	0.000819253	0.000113432	5.10838e-13	33.5282	19.5572	0.106816	5.42315e-08	8.15273e-21	+++++?++++++--+	no	no
cg25444339	7	75194698	HIP1	OpenSea	0	HIP1	-0.00053389	5.70541e-05	8.15614e-21	-0.00053389	5.70541e-05	8.15614e-21	0	13.3717	0.497485	0	8.15614e-21	---------------	no	no
cg11934832	18	45683841	NA	N_Shelf	0	ZBTB7C	0.0008664	9.25911e-05	8.18205e-21	0.0008664	9.25911e-05	8.18205e-21	0	11.4123	0.576324	0	8.18205e-21	++++++?++++++++	no	no
cg12899423	11	44328154	ALX4	S_Shore	0	ALX4	0.000637481	6.81297e-05	8.2133e-21	0.000662714	8.28229e-05	1.2283e-15	25.0305	17.3404	0.184208	2.25994e-08	8.2133e-21	++++++?++++++-+	no	yes
cg06164260	3	187454439	BCL6	N_Shore	-154	BCL6	-0.00057946	6.19377e-05	8.31874e-21	-0.00057946	6.19377e-05	8.31874e-21	0	9.6628	0.721248	0	8.31874e-21	------?--------	no	no
cg19393755	17	71258101	CPSF4L	OpenSea	-82	CPSF4L	0.000750746	8.02464e-05	8.31896e-21	0.000745766	9.67113e-05	1.24579e-14	24.0933	18.4437	0.187313	3.18505e-08	8.31896e-21	+++++++++++++-+	no	yes
cg23162201	11	8280741	LMO1	N_Shelf	0	LMO1	-0.000523679	5.60117e-05	8.81047e-21	-0.000524277	6.05412e-05	4.72413e-18	8.34516	15.2747	0.359638	4.55821e-09	8.81047e-21	---------------	no	no
cg01797169	12	107711489	BTBD11	N_Shore	-707	BTBD11	-0.000569014	6.08626e-05	8.8349e-21	-0.000544401	8.27794e-05	4.81547e-11	35.2394	21.6181	0.0868095	3.1922e-08	8.8349e-21	-----------+---	no	no
cg05360958	12	15038440	MGP	OpenSea	413	MGP	-0.000603466	6.45556e-05	8.93255e-21	-0.000603466	6.45556e-05	8.93255e-21	0	11.6134	0.559571	0	8.93255e-21	------?----+---	no	no
cg21865657	19	3687751	PIP5K1C	N_Shore	0	PIP5K1C	-0.000601429	6.43438e-05	9.00749e-21	-0.000590193	7.10748e-05	1.00812e-16	12.6366	16.025	0.311849	9.37664e-09	9.00749e-21	---------------	no	no
cg20823481	4	185736247	ACSL1	OpenSea	-2834	ACSL1	-0.000819504	8.76902e-05	9.15032e-21	-0.000817014	9.04913e-05	1.73803e-19	3.6823	14.5352	0.410644	4.62474e-09	9.15032e-21	---------------	no	no
cg12999267	12	94376970	NA	OpenSea	25544	7SK	-0.000701639	7.50833e-05	9.20565e-21	-0.000678191	0.000105263	1.17255e-10	39.9769	21.6583	0.0608869	5.53415e-08	9.20565e-21	------?--------	no	no
cg13555278	1	26348484	EXTL1	OpenSea	214	EXTL1	0.000744287	7.96666e-05	9.40654e-21	0.000767631	0.000110392	3.55944e-12	41.6091	22.2637	0.0514078	6.5418e-08	9.40654e-21	++++++?++++++++	no	no
cg19402991	2	164204915	NA	Island	259202	FIGN	0.00107592	0.000115179	9.51594e-21	0.000986497	0.000172392	1.05018e-08	45.5794	23.888	0.0321757	1.65632e-07	9.51594e-21	++++++?++++-+++	no	yes
cg26728709	4	114823338	ARSJ	OpenSea	126	ARSJ	-0.00121754	0.000130351	9.59012e-21	-0.00119602	0.000148626	8.47313e-16	15.8261	16.6322	0.276306	5.02927e-08	9.59012e-21	-----+---------	no	no
cg11598872	17	75881232	FLJ45079	N_Shelf	-1063	FLJ45079	-0.000540402	5.78562e-05	9.59399e-21	-0.000521939	7.1283e-05	2.44185e-13	26.0792	18.9392	0.167286	1.84731e-08	9.59399e-21	---------------	no	no
cg13783238	3	160121821	SMC4	S_Shelf	-554	MIR15B	-0.00103275	0.000110573	9.63284e-21	-0.00103275	0.000110573	9.63284e-21	0	7.01983	0.901127	0	9.63284e-21	--+----------?-	no	no
cg25153824	1	159870077	CCDC19	Island	-171	CCDC19	0.000791177	8.47088e-05	9.63715e-21	0.000800156	9.49999e-05	3.67914e-17	15.922	15.4618	0.279415	1.96234e-08	9.63715e-21	++++++?++++++++	no	yes
cg24277817	19	13135662	NFIX	Island	-114	NFIX	0.000436035	4.66882e-05	9.69859e-21	0.000441133	6.34939e-05	3.71443e-12	33.0478	19.4168	0.110736	1.63231e-08	9.69859e-21	++++++?++++++++	no	yes
cg22755445	2	102772036	IL1R1	OpenSea	1636	IL1R1	-0.000613047	6.56563e-05	9.89129e-21	-0.000640042	9.54801e-05	2.03614e-11	44.7463	25.3377	0.0313764	5.46099e-08	9.89129e-21	---------------	no	no
cg04185041	16	67564545	FAM65A	S_Shore	1006	FAM65A	-0.000507448	5.43491e-05	9.92684e-21	-0.000463015	7.18053e-05	1.13182e-10	29.7501	19.9289	0.132401	2.06398e-08	9.92684e-21	--------------+	no	no
cg24371574	1	230428167	NA	OpenSea	10292	GALNT2	-0.000528768	5.66407e-05	1.0053e-20	-0.000528768	5.66407e-05	1.0053e-20	0	13.0786	0.520344	0	1.0053e-20	---------------	no	no
cg24536146	1	207997166	NA	OpenSea	-1118	mir-29b-2	-0.000711746	7.62572e-05	1.02441e-20	-0.000686091	0.000116087	3.41762e-09	49.9978	25.9988	0.0170069	8.47445e-08	1.02441e-20	------?--+-----	no	no
cg00597876	15	74494909	STRA6	OpenSea	311	STRA6	0.0010187	0.000109164	1.04039e-20	0.000993723	0.000138316	6.74758e-13	30.3234	18.6576	0.134107	7.54737e-08	1.04039e-20	++++++?++++++++	no	yes
cg19619003	1	41846758	NA	N_Shore	85849	5S_rRNA	-0.000658508	7.05728e-05	1.04975e-20	-0.000654224	7.49144e-05	2.48083e-18	7.82505	15.1885	0.365391	6.56984e-09	1.04975e-20	---------------	no	no
cg12700271	6	30458237	HLA-E	S_Shore	949	HLA-E	-0.000563514	6.0405e-05	1.06949e-20	-0.00051689	8.06212e-05	1.44252e-10	33.6653	16.5826	0.120843	2.39438e-08	1.06949e-20	------??----?--	no	yes
cg06599908	19	54931632	TTYH1	S_Shelf	1263	TTYH1	0.00108335	0.000116248	1.17134e-20	0.0010914	0.000141685	1.32847e-14	25.5563	18.8062	0.172489	7.22777e-08	1.17134e-20	+++++-+++++++-+	no	no
cg01109135	14	105532252	GPR132	OpenSea	-498	GPR132	-0.000575607	6.17766e-05	1.19054e-20	-0.000575607	6.17766e-05	1.19054e-20	0	8.59776	0.855923	0	1.19054e-20	-------------+-	no	no
cg00688840	14	106363051	NA	OpenSea	0	KIAA0125	-0.00200538	0.00021534	1.24713e-20	-0.00200538	0.00021534	1.24713e-20	0	8.67296	0.797171	0	1.24713e-20	-----?---------	no	yes
cg05006142	6	170536124	NA	OpenSea	27297	LOC154449	-0.000899597	9.66044e-05	1.25239e-20	-0.000908851	0.000106699	1.62485e-17	10.8174	15.6981	0.332154	1.806e-08	1.25239e-20	--------------+	no	no
cg26686150	12	93637466	NA	OpenSea	0	LOC643339	-0.000482825	5.18527e-05	1.26075e-20	-0.000485562	7.38699e-05	4.92423e-11	44.0593	23.2389	0.0388971	3.07315e-08	1.26075e-20	-----?------+--	no	no
cg07145783	1	160855077	ITLN1	OpenSea	-117	ITLN1	-0.000747527	8.02927e-05	1.2779e-20	-0.000697922	0.00010404	1.96994e-11	30.687	18.7555	0.130882	4.24563e-08	1.2779e-20	------?--+-----	no	no
cg20600850	12	6712515	CHD4	N_Shelf	0	CHD4	-0.000914079	5.97003e-05	6.44409e-53	-0.000881025	9.46599e-05	1.31168e-20	55.2952	31.3166	0.00500448	6.85651e-08	1.31168e-20	---------------	yes	no
cg19401033	3	107148372	NA	N_Shore	-1404	BC042024	0.00102919	0.000110593	1.3257e-20	0.00102318	0.000117281	2.68192e-18	5.73334	13.7907	0.38875	1.12808e-08	1.3257e-20	++++++?++++++++	no	no
cg13772414	2	222383060	EPHA4	OpenSea	0	EPHA4	0.000731108	7.85724e-05	1.34123e-20	0.000738967	9.54951e-05	1.00778e-14	24.2655	18.4856	0.185549	3.10796e-08	1.34123e-20	+++++++++++++-+	no	no
cg08915038	1	16562923	C1orf89	N_Shore	736	RSG1	-0.00100555	6.64273e-05	9.15522e-52	-0.00103688	0.000111441	1.3489e-20	56.3818	32.0967	0.00388117	9.13509e-08	1.3489e-20	---------------	yes	no
cg02768162	12	108992148	TMEM119	OpenSea	-254	TMEM119	0.000598425	6.43212e-05	1.3564e-20	0.000618964	8.66071e-05	8.88244e-13	37.3576	22.3491	0.0717204	3.85991e-08	1.3564e-20	+++++++++-+++++	no	no
cg02246725	11	2014127	NA	S_Shore	2278	AK311497	-0.000756623	8.1354e-05	1.39941e-20	-0.000725618	0.000113767	1.79314e-10	40.1314	23.3845	0.0542932	7.04136e-08	1.39941e-20	---------------	no	no
cg02760293	5	146258785	PPP2R2B	S_Shore	-328	PPP2R2B	0.00104161	0.000112016	1.42006e-20	0.00102244	0.00013827	1.41903e-13	26.2879	18.9928	0.165224	7.02233e-08	1.42006e-20	+++++++++++++-+	no	no
cg11977605	4	1076247	RNF212	OpenSea	10848	RNF212	-0.000480816	5.17104e-05	1.42775e-20	-0.000471445	6.01083e-05	4.38996e-15	18.4204	17.1612	0.247692	9.47025e-09	1.42775e-20	----------+----	no	no
cg07346187	6	149775621	ZC3H12D	N_Shelf	2155	ZC3H12D	-0.000574523	6.17984e-05	1.44829e-20	-0.000567774	6.56374e-05	5.14312e-18	7.8183	15.1874	0.365466	5.03906e-09	1.44829e-20	------------+--	no	no
cg23679492	17	55828084	NA	OpenSea	-38725	7SK	0.00070214	7.55479e-05	1.48627e-20	0.000713124	9.24289e-05	1.20616e-14	24.1314	18.453	0.186923	2.86436e-08	1.48627e-20	+++++++++++++-+	no	yes
cg04364219	2	45234140	SIX2	N_Shore	0	SIX2	0.000747232	8.04063e-05	1.49716e-20	0.000780155	0.000106827	2.8148e-13	34.9559	18.449	0.102721	4.79207e-08	1.49716e-20	++++++?++++++?+	no	yes
cg23975062	2	131862386	PLEKHB2	N_Shore	-33	PLEKHB2	-0.000431895	4.64771e-05	1.50493e-20	-0.000437626	5.55957e-05	3.50204e-15	21.0432	16.4647	0.224943	8.51197e-09	1.50493e-20	-----?--------+	no	no
cg10546888	22	38890734	DDX17	OpenSea	0	DDX17	-0.000897569	9.66022e-05	1.5228e-20	-0.000886387	0.000122216	4.08796e-13	26.7045	19.1008	0.161135	5.4412e-08	1.5228e-20	---------------	no	no
cg20826151	7	100743732	NA	OpenSea	8722	TRIM56	-0.000857674	9.23093e-05	1.52407e-20	-0.000862509	0.000135376	1.87554e-10	45.4867	25.6818	0.0284037	1.11396e-07	1.52407e-20	--------------+	no	no
cg03467087	6	158448134	SYNJ2	OpenSea	-264	AK026758	-0.000429631	4.62537e-05	1.56362e-20	-0.000438214	7.30566e-05	1.99413e-09	49.3086	25.6454	0.0189629	3.14166e-08	1.56362e-20	------?--------	no	no
cg14292619	12	75784617	GLIPR1L2	N_Shore	85	CAPS2	-0.00125415	0.000135053	1.59618e-20	-0.00125113	0.000141198	7.94385e-19	5.54471	13.7631	0.390735	1.56605e-08	1.59618e-20	--+---?------+-	no	yes
cg17633234	15	93617065	RGMA	Island	-126	RGMA	-0.00100974	0.000108806	1.69301e-20	-0.000958663	0.00016348	4.51551e-09	49.6886	25.8391	0.0178665	1.70676e-07	1.69301e-20	---+--?-----++-	no	yes
cg09881842	20	20036653	C20orf26	S_Shelf	37	CRNKL1	0.000712924	7.68412e-05	1.72867e-20	0.00071815	8.45115e-05	1.93455e-17	10.0212	13.3365	0.345066	9.19125e-09	1.72867e-20	+++++??++++++-+	no	no
cg06540458	1	226951747	NA	OpenSea	-24871	ITPKB	0.000786233	8.47583e-05	1.75665e-20	0.000828884	0.000118296	2.43748e-12	36.9787	22.2147	0.0743091	6.75505e-08	1.75665e-20	+++++++++++++-+	no	no
cg08084655	17	72358213	BTBD17	S_Shore	-255	BTBD17	0.000617471	6.65757e-05	1.78088e-20	0.000617471	6.65757e-05	1.78088e-20	0	7.92992	0.892945	0	1.78088e-20	+++++++++++++++	no	yes
cg17579287	20	23326847	NA	N_Shelf	-4525	NXT1	-0.000463543	4.99808e-05	1.78579e-20	-0.000447555	6.27171e-05	9.60192e-13	28.8078	16.8558	0.155104	1.37081e-08	1.78579e-20	-----?-------?-	no	no
cg09570614	2	112124380	NA	OpenSea	210	LOC541471	0.000686803	7.4068e-05	1.81655e-20	0.000678861	9.42221e-05	5.80884e-13	31.6164	20.4727	0.115927	3.93791e-08	1.81655e-20	++++++-++++++++	no	no
cg07656173	4	16086023	PROM1	S_Shore	-400	PROM1	-0.00141687	0.000152813	1.82765e-20	-0.00141687	0.000152813	1.82765e-20	0	11.9441	0.610794	0	1.82765e-20	---------------	no	no
cg01014262	16	48533930	NA	S_Shelf	38706	N4BP1	-0.000674271	7.27424e-05	1.8738e-20	-0.000672602	7.47314e-05	2.25184e-19	3.50042	14.5078	0.412602	2.98441e-09	1.8738e-20	---------------	no	no
cg06753439	6	33245488	B3GALT4	Island	572	B3GALT4	-0.00074235	8.01252e-05	1.95316e-20	-0.000759059	0.000122357	5.51777e-10	49.2231	27.5716	0.0162088	9.75131e-08	1.95316e-20	-------------+-	no	no
cg02939781	3	183208857	KLHL6	N_Shore	36	KLHL6	-0.0011162	0.000120523	2.02053e-20	-0.0011162	0.000120523	2.02053e-20	0	7.45473	0.915759	0	2.02053e-20	---------------	no	no
cg16448636	7	21209509	NA	OpenSea	-258179	SP4	0.00098511	0.000106369	2.0212e-20	0.000988629	0.000111422	7.12952e-19	5.82266	14.8656	0.387405	1.09235e-08	2.0212e-20	+++++++++++++++	no	yes
cg12737392	8	140945843	TRAPPC9	OpenSea	0	TRAPPC9	-0.00113594	0.00012269	2.07054e-20	-0.00113594	0.00012269	2.07054e-20	0	12.2937	0.58273	0	2.07054e-20	---------------	no	no
cg19588519	10	125817817	NA	S_Shore	0	CHST15	0.000665099	7.18456e-05	2.09591e-20	0.000684937	9.5808e-05	8.73749e-13	33.9445	21.1943	0.0967564	4.21117e-08	2.09591e-20	+++++++++-+++-+	no	no
cg14427590	17	60695089	NA	OpenSea	2248	TLK2	0.00102467	6.99148e-05	1.23228e-48	0.00102511	0.000110742	2.10692e-20	50.9505	28.5426	0.0120433	8.20059e-08	2.10692e-20	+++++++++++++++	yes	no
cg01368217	10	127836603	ADAM12	OpenSea	0	ADAM12	-0.000491449	5.31067e-05	2.16236e-20	-0.00048919	7.3906e-05	3.61433e-11	40.5269	20.1772	0.0638076	2.60669e-08	2.16236e-20	------?--+--+?-	no	no
cg05235540	6	30582174	PPP1R10	N_Shelf	0	PPP1R10	-0.000583251	6.30342e-05	2.18422e-20	-0.000589098	7.16089e-05	1.92603e-16	16.5739	15.5827	0.272402	1.14941e-08	2.18422e-20	-----+------?--	no	yes
cg15416442	14	59244557	NA	OpenSea	-6602	Mir_548	0.000534915	5.78208e-05	2.21859e-20	0.000536488	6.8336e-05	4.13592e-15	20.3773	17.5829	0.226442	1.34227e-08	2.21859e-20	+++++++++++++-+	no	no
cg14851685	19	15618559	CYP4F22	N_Shore	-776	CYP4F22	0.000657692	7.11077e-05	2.26082e-20	0.000663695	8.73252e-05	2.95517e-14	25.771	18.8605	0.170347	2.75003e-08	2.26082e-20	+++++++++++++-+	no	no
cg26615176	11	65150416	SLC25A45	N_Shelf	-274	SLC25A45	-0.000458329	4.95572e-05	2.27667e-20	-0.000458329	4.95572e-05	2.27667e-20	0	11.1887	0.59501	0	2.27667e-20	-----?---------	no	no
cg05017199	7	150497065	TMEM176B	Island	556	TMEM176B	0.00068547	7.41603e-05	2.39492e-20	0.000656562	9.01561e-05	3.27688e-13	20.7057	16.3946	0.228475	2.18542e-08	2.39492e-20	++++++?++-+++-+	no	yes
cg07217350	5	162934022	MAT2B	S_Shore	1438	MAT2B	-0.000876184	9.47987e-05	2.40635e-20	-0.000871067	0.000105259	1.27972e-16	11.2205	15.7694	0.327659	1.81118e-08	2.40635e-20	-------------+-	no	no
cg26357820	6	33161849	RXRB	S_Shore	0	RXRB	-0.000477368	5.16948e-05	2.59841e-20	-0.000477368	5.16948e-05	2.59841e-20	0	8.85317	0.715418	0	2.59841e-20	------?-----?--	no	no
cg08261525	13	44239135	ENOX1	OpenSea	-35522	ENOX1	-0.000793722	8.59544e-05	2.60162e-20	-0.000809116	0.000117629	6.04695e-12	40.0874	23.3674	0.0545485	7.66972e-08	2.60162e-20	---------------	no	no
cg14666404	3	183016948	MCF2L2	OpenSea	0	MCF2L2	-0.000604189	6.54631e-05	2.71981e-20	-0.000604189	6.54631e-05	2.71981e-20	0	13.3277	0.500902	0	2.71981e-20	------------+--	no	no
cg08384239	2	160041968	TANC1	OpenSea	6294	TANC1	-0.000729822	7.90831e-05	2.74341e-20	-0.000729822	7.90831e-05	2.74341e-20	0	9.72226	0.782194	0	2.74341e-20	---------------	no	no
cg10161008	11	63766546	MACROD1	Island	0	MACROD1	-0.000480307	5.20459e-05	2.74391e-20	-0.000480307	5.20459e-05	2.74391e-20	0	13.9898	0.450475	0	2.74391e-20	---------------	no	no
cg02102075	16	474430	RAB11FIP3	N_Shore	-1237	RAB11FIP3	-0.000908093	9.84233e-05	2.79864e-20	-0.000908093	9.84233e-05	2.79864e-20	0	11.623	0.558777	0	2.79864e-20	-----+?--------	no	no
cg23137531	13	113622708	MCF2L	N_Shore	-70	MCF2L	-0.000416278	4.51187e-05	2.80159e-20	-0.000416278	4.51187e-05	2.80159e-20	0	13.3917	0.495938	0	2.80159e-20	-------------+-	no	yes
cg26460530	22	39919067	NA	S_Shore	376	ATF4	-0.000634185	6.87382e-05	2.80689e-20	-0.000606596	8.57243e-05	1.48238e-12	27.0066	19.1798	0.158191	2.74771e-08	2.80689e-20	--+------------	no	yes
cg06724402	11	101783583	ANGPTL5	N_Shelf	-2162	KIAA1377	0.000975011	0.00010569	2.83114e-20	0.000975011	0.00010569	2.83114e-20	0	12.8837	0.456835	0	2.83114e-20	+++++?+++++++-+	no	no
cg02745912	7	142494204	NA	N_Shore	-39	AY006148	-0.00122389	0.000132673	2.83975e-20	-0.00122389	0.000132673	2.83975e-20	0	9.07164	0.826434	0	2.83975e-20	---------------	no	yes
cg08016257	7	134833166	TMEM140	OpenSea	-251	LOC653739	-0.000567143	6.14854e-05	2.86156e-20	-0.000567143	6.14854e-05	2.86156e-20	0	12.3805	0.575777	0	2.86156e-20	---------------	no	no
cg27614723	15	92399897	SLCO3A1	S_Shelf	0	SLCO3A1	-0.000480275	5.20722e-05	2.882e-20	-0.000480275	5.20722e-05	2.882e-20	0	10.9645	0.613791	0	2.882e-20	------?--------	no	no
cg26503877	11	128391429	ETS1	N_Shore	776	ETS1	-0.00095556	0.000103607	2.89154e-20	-0.000922573	0.000153251	1.74415e-09	43.988	23.2093	0.0392318	1.27948e-07	2.89154e-20	-------------?-	no	yes
cg03618302	12	20576950	PDE3A	OpenSea	0	PDE3A	-0.000732226	7.93957e-05	2.90271e-20	-0.000732226	7.93957e-05	2.90271e-20	0	10.8893	0.45258	0	2.90271e-20	-----??------?-	no	no
cg11541486	17	72358055	BTBD17	S_Shore	-97	BTBD17	0.000610202	6.61665e-05	2.91018e-20	0.000662325	9.28197e-05	9.63568e-13	39.0562	22.972	0.0607269	4.46453e-08	2.91018e-20	+++++++++++++++	no	yes
cg04751761	16	2084192	SLC9A3R2	N_Shelf	928	SLC9A3R2	-0.000629133	6.82348e-05	2.9676e-20	-0.000618695	7.97985e-05	8.95951e-15	19.3466	17.3582	0.23759	1.75258e-08	2.9676e-20	---------------	no	no
cg17768691	12	14720948	PLBD1	Island	-157	PLBD1	0.00063832	6.9252e-05	3.04565e-20	0.000642031	8.9703e-05	8.2283e-13	32.5836	19.2832	0.114583	3.37655e-08	3.04565e-20	++++++?++++++++	no	yes
cg09188980	11	14993378	CALCA	N_Shore	454	CALCA	0.000798769	8.66715e-05	3.08227e-20	0.000768588	0.000108585	1.46004e-12	28.8782	19.6845	0.140405	4.76035e-08	3.08227e-20	+++++++++++++-+	no	yes
cg26913344	4	185872829	NA	N_Shore	-52214	LOC100506229	-0.00044496	4.82865e-05	3.11235e-20	-0.00044496	4.82865e-05	3.11235e-20	0	6.27967	0.901332	0	3.11235e-20	-----?-------?+	no	no
cg04322572	10	43447618	NA	OpenSea	117233	BMS1	0.00132805	0.000144134	3.14207e-20	0.00132805	0.000144134	3.14207e-20	0	9.52815	0.795804	0	3.14207e-20	+++++++++++++++	no	no
cg17610169	11	10750973	NA	OpenSea	-21837	CTR9	0.000804678	8.7341e-05	3.16957e-20	0.000804678	8.7341e-05	3.16957e-20	0	6.67681	0.878212	0	3.16957e-20	+++++??++++++++	no	yes
cg02417427	5	79479211	SERINC5	OpenSea	0	SERINC5	-0.000605771	6.57649e-05	3.22624e-20	-0.00059847	6.96756e-05	8.74443e-18	6.99665	15.0532	0.374526	5.11048e-09	3.22624e-20	---+----+------	no	no
cg08055131	13	28673714	FLT3	N_Shore	1015	FLT3	-0.0013371	0.000145161	3.22744e-20	-0.0013371	0.000145161	3.22744e-20	0	8.2184	0.829086	0	3.22744e-20	-----?---------	no	no
cg19991108	10	29353514	NA	OpenSea	-190078	5S_rRNA	0.00119515	0.00012975	3.22746e-20	0.00119515	0.00012975	3.22746e-20	0	10.747	0.705788	0	3.22746e-20	+++++++++++++-+	no	no
cg24784730	12	125225655	NA	S_Shore	36518	SCARB1	-0.00096448	0.000104712	3.23782e-20	-0.000978062	0.000118262	1.33595e-16	12.5433	13.7211	0.318873	2.22769e-08	3.23782e-20	-----?-------?-	no	no
cg16708012	12	108992114	TMEM119	OpenSea	-220	TMEM119	0.000598218	6.49563e-05	3.27528e-20	0.000635426	8.99968e-05	1.65856e-12	38.1139	22.6222	0.0667018	4.0956e-08	3.27528e-20	+++++++++++++-+	no	no
cg27633342	15	52588279	MYO5C	S_Shore	-284	MYO5C	-0.000968378	0.000105164	3.3151e-20	-0.000967083	0.000106245	8.84046e-20	0.987853	13.1297	0.437844	1.66532e-09	3.3151e-20	-----?---------	no	no
cg24504423	1	94374268	GCLM	N_Shore	744	GCLM	-0.000402098	4.36703e-05	3.33496e-20	-0.000402098	4.36703e-05	3.33496e-20	0	12.8433	0.45999	0	3.33496e-20	------?--------	no	no
cg06271237	6	144263369	PLAGL1	OpenSea	427	PLAGL1	-0.000562587	6.11024e-05	3.34481e-20	-0.000562587	6.11024e-05	3.34481e-20	0	7.9429	0.8473	0	3.34481e-20	------?--------	no	yes
cg03731727	3	128562141	NA	N_Shelf	514	DQ583119	0.000456773	4.96164e-05	3.38248e-20	0.000465154	6.90114e-05	1.58121e-11	38.7436	19.5898	0.0752544	2.14829e-08	3.38248e-20	+++?++++++++?-+	no	no
cg03450842	10	80834947	ZMIZ1	OpenSea	0	ZMIZ1	-0.000605446	6.57829e-05	3.45864e-20	-0.000587141	8.66774e-05	1.25383e-11	35.7132	18.6663	0.096905	3.24786e-08	3.45864e-20	------?-----+?-	no	no
cg03179496	15	29212340	APBA2	OpenSea	-1502	APBA2	-0.000412274	4.48009e-05	3.5022e-20	-0.000412274	4.48009e-05	3.5022e-20	0	9.43944	0.801912	0	3.5022e-20	------------+-+	no	no
cg04459939	15	90291141	NA	N_Shelf	1956	MESP1	0.0011634	0.000126426	3.50672e-20	0.00120657	0.000159554	3.96531e-14	28.9331	19.6997	0.139896	1.01993e-07	3.50672e-20	+++++-+++++++-+	no	no
cg12269535	6	43142014	SRF	Island	1887	SRF	-0.000592202	6.43634e-05	3.54952e-20	-0.000592202	6.43634e-05	3.54952e-20	0	13.6348	0.47726	0	3.54952e-20	-----------+---	no	no
cg14142087	9	110479859	NA	S_Shore	201287	5S_rRNA	-0.000686159	7.45907e-05	3.61372e-20	-0.000682474	7.91818e-05	6.74956e-18	8.25876	15.2603	0.360595	7.73444e-09	3.61372e-20	---------------	no	no
cg23626546	6	13924355	RNF182	N_Shore	-321	RNF182	0.000839922	9.13314e-05	3.7008e-20	0.000842832	0.000115297	2.66913e-13	25.9374	18.9029	0.168692	4.67273e-08	3.7008e-20	++++++++++++--+	no	yes
cg20000602	12	124733846	NA	OpenSea	-39863	FAM101A	-0.000779698	8.47838e-05	3.70434e-20	-0.000779698	8.47838e-05	3.70434e-20	0	12.7411	0.468	0	3.70434e-20	------?--------	no	no
cg16060369	10	43698834	RASGEF1A	S_Shore	0	RASGEF1A	0.000754155	8.20188e-05	3.75304e-20	0.000754155	8.20188e-05	3.75304e-20	0	12.5542	0.561886	0	3.75304e-20	+++++++++++++++	no	yes
cg08452327	11	128379171	ETS1	OpenSea	0	ETS1	-0.000444805	4.83874e-05	3.83503e-20	-0.000431542	6.15859e-05	2.43188e-12	29.9382	19.9823	0.130699	1.55898e-08	3.83503e-20	--------------+	no	no
cg01783894	1	27858917	NA	S_Shelf	1838	AHDC1	0.00106461	0.000115829	3.88392e-20	0.00106505	0.000134782	2.7446e-15	17.8658	17.0453	0.253773	4.6099e-08	3.88392e-20	+++++++++++++-+	no	no
cg05239225	15	86022419	AKAP13	OpenSea	0	AKAP13	-0.00105261	0.000114524	3.88482e-20	-0.0010524	0.000115407	7.57913e-20	0.757089	14.1068	0.441785	1.60566e-09	3.88482e-20	---------------	no	no
cg22374525	1	116370764	NA	N_Shore	8234	NHLH2	0.000712522	7.754e-05	3.96193e-20	0.00071638	9.7374e-05	1.88104e-13	30.0004	20.0001	0.130138	4.0103e-08	3.96193e-20	+++++++++++++++	no	no
cg17187521	12	125003379	NCOR2	Island	-539	NCOR2	-0.000665717	7.24636e-05	4.04261e-20	-0.000667229	7.96483e-05	5.42069e-17	11.0781	15.7442	0.329247	1.03199e-08	4.04261e-20	---------------	no	no
cg17779658	8	29606753	C8orf75	OpenSea	913	BC082237	-0.000983544	0.000107062	4.05085e-20	-0.00098109	0.000133382	1.90267e-13	25.793	18.8661	0.170127	6.32023e-08	4.05085e-20	---------------	no	no
cg25565476	7	106270744	NA	OpenSea	26466	CCDC71L	0.000740081	8.05752e-05	4.11643e-20	0.000726942	0.000104712	3.85773e-12	31.5784	18.9998	0.123108	4.40544e-08	4.11643e-20	++++++?++++++++	no	no
cg14521421	11	8862019	ST5	OpenSea	-4790	5S_rRNA	0.000627467	6.83363e-05	4.22954e-20	0.000630082	8.1494e-05	1.06169e-14	20.9685	17.7145	0.220097	1.94932e-08	4.22954e-20	+++++++++++++-+	no	no
cg19863740	22	44576869	PARVG	OpenSea	100	PARVG	-0.000670064	7.2987e-05	4.2871e-20	-0.000670064	7.2987e-05	4.2871e-20	0	8.00511	0.88906	0	4.2871e-20	---------------	no	no
cg12503394	7	1596118	TMEM184A	OpenSea	-52	TMEM184A	-0.00103782	0.000113056	4.32247e-20	-0.00103782	0.000113056	4.32247e-20	0	7.95753	0.891527	0	4.32247e-20	---------------	no	yes
cg00759329	1	82208723	NA	OpenSea	0	LPHN2	0.00099582	0.000108526	4.47954e-20	0.00100653	0.000138776	4.07836e-13	27.8901	19.4148	0.149696	7.28532e-08	4.47954e-20	+++++++++++++-+	no	no
cg22623319	10	112427911	RBM20	N_Shelf	0	RBM20	0.00113402	0.000123594	4.50264e-20	0.00111879	0.000140248	1.49683e-15	15.7041	16.6082	0.277661	4.45899e-08	4.50264e-20	+++++++++++++-+	no	no
cg17378193	3	13679574	FBLN2	S_Shore	0	FBLN2	-0.00101935	0.000111103	4.52136e-20	-0.00101935	0.000111103	4.52136e-20	0	9.32365	0.748084	0	4.52136e-20	------?--------	no	yes
cg26120073	14	91841955	CCDC88C	OpenSea	3029	CCDC88C	-0.000735972	8.02217e-05	4.54794e-20	-0.000710126	0.00011183	2.15269e-10	38.785	22.8702	0.0624145	6.45298e-08	4.54794e-20	----------+----	no	no
cg08972170	7	30185776	C7orf41	OpenSea	0	C7orf41	-0.000953241	0.000103912	4.57657e-20	-0.000953241	0.000103912	4.57657e-20	0	12.0849	0.599487	0	4.57657e-20	---------------	no	no
cg00920254	6	44189984	SLC29A1	N_Shore	-1311	SLC29A1	-0.00061284	6.68133e-05	4.62498e-20	-0.000604529	7.11299e-05	1.91315e-17	7.46433	12.968	0.371373	4.94158e-09	4.62498e-20	------??----+--	no	no
cg25207224	6	34211189	HMGA1	OpenSea	1774	BC015662	-0.000565384	6.16594e-05	4.75326e-20	-0.000554369	6.6919e-05	1.18929e-16	9.06766	13.1966	0.354913	5.26315e-09	4.75326e-20	------??-------	no	no
cg14387626	14	106331803	NA	N_Shore	-336	FLJ00382	-0.000817113	8.91433e-05	4.89593e-20	-0.000817113	8.91433e-05	4.89593e-20	0	13.3109	0.502199	0	4.89593e-20	---------------	no	yes
cg09929238	17	78560916	RPTOR	OpenSea	0	RPTOR	0.000998734	0.000108967	4.93341e-20	0.00097526	0.000127747	2.27063e-14	20.4961	17.6092	0.225163	4.77583e-08	4.93341e-20	+++++++++++++++	no	no
cg25015038	14	89604062	NA	OpenSea	18453	FOXN3	-0.000656349	7.16248e-05	5.01409e-20	-0.000657768	0.000100992	7.36443e-11	41.7369	20.5962	0.0566152	5.01341e-08	5.01409e-20	------?------?-	no	no
cg02627216	17	38599056	IGFBP4	N_Shore	-619	IGFBP4	0.000451187	4.92369e-05	5.01993e-20	0.000465067	6.63733e-05	2.43772e-12	38.0167	22.5867	0.0673358	2.30792e-08	5.01993e-20	+++++++++++++-+	no	no
cg14214856	10	36965362	NA	OpenSea	-449422	ANKRD30A	-0.00145505	9.26187e-05	1.29011e-55	-0.00135591	0.000148104	5.42816e-20	53.7646	28.117	0.00871582	1.47351e-07	5.42816e-20	------?--------	yes	no
cg10814005	14	91711041	GPR68	OpenSea	-189	GPR68	-0.000488286	5.33513e-05	5.57537e-20	-0.000442732	7.76924e-05	1.20846e-08	45.2149	25.5544	0.0294727	3.67723e-08	5.57537e-20	-----------++-+	no	no
cg05647891	4	153346037	FBXW7	OpenSea	0	FBXW7	0.00100825	0.000110171	5.60582e-20	0.00100825	0.000110171	5.60582e-20	0	7.71244	0.903763	0	5.60582e-20	+++++++++++++++	no	no
cg05316065	8	130799007	GSDMC	OpenSea	127	GSDMC	-0.000615494	6.72943e-05	5.89164e-20	-0.000612193	0.000102862	2.65498e-09	49.2945	27.6104	0.0160192	6.89803e-08	5.89164e-20	---------+-----	no	no
cg08435674	6	36308494	NA	OpenSea	-3832	C6orf222	0.000952158	0.000104153	6.13371e-20	0.000952245	0.000114319	8.1025e-17	11.5307	15.8247	0.324196	2.21958e-08	6.13371e-20	+++++++++++++-+	no	no
cg02734358	4	90227074	GPRIN3	N_Shore	0	GPRIN3	-0.00101377	0.000110899	6.1645e-20	-0.00101377	0.000110899	6.1645e-20	0	7.39953	0.880406	0	6.1645e-20	------?--------	no	no
cg12992827	3	101901234	NA	OpenSea	0	ZPLD1	-0.000875258	9.57517e-05	6.19222e-20	-0.000822575	0.000129202	1.93311e-10	33.8741	21.1717	0.0973122	7.50105e-08	6.19222e-20	--+------------	no	no
cg01068906	16	50745944	NOD2	OpenSea	-160	NOD2	-0.000521253	5.7032e-05	6.26546e-20	-0.000521663	6.59693e-05	2.62269e-15	15.3491	16.5385	0.281605	9.47462e-09	6.26546e-20	---------------	no	no
cg24674703	11	60869960	CD5	OpenSea	31	CD5	-0.000791001	8.65518e-05	6.3003e-20	-0.000791001	8.65518e-05	6.3003e-20	0	8.20866	0.829746	0	6.3003e-20	----?----------	no	yes
cg13189271	6	15365693	JARID2	OpenSea	-35395	JARID2	-0.000569297	6.23016e-05	6.37633e-20	-0.000569297	6.23016e-05	6.37633e-20	0	9.19703	0.818225	0	6.37633e-20	---------------	no	no
cg02056098	2	167233372	SCN9A	S_Shore	-875	SCN9A	0.00108081	0.000118282	6.38931e-20	0.00108081	0.000118282	6.38931e-20	0	10.6966	0.709692	0	6.38931e-20	++++++-++++++-+	no	no
cg09244312	13	42120657	NA	OpenSea	20303	KIAA0564	-0.000556043	6.0856e-05	6.41918e-20	-0.000556043	6.0856e-05	6.41918e-20	0	11.8967	0.536132	0	6.41918e-20	------?--------	no	no
cg07749613	2	97073539	NA	OpenSea	32265	NCAPH	-0.000608944	3.76364e-05	7.01866e-59	-0.000623603	6.82641e-05	6.53167e-20	63.1527	35.2807	0.000766534	3.58426e-08	6.53167e-20	-------------?-	yes	no
cg12646820	6	13924406	RNF182	N_Shore	-270	RNF182	0.000932662	0.000102108	6.59558e-20	0.000951193	0.000122616	8.66429e-15	21.0278	16.4615	0.225104	4.15638e-08	6.59558e-20	++++++?++++++++	no	yes
cg01057635	1	46914672	NA	S_Shore	3298	LOC729041	0.000737379	8.07537e-05	6.7738e-20	0.000786314	0.000119856	5.36248e-11	46.3353	22.3611	0.0336669	7.77159e-08	6.7738e-20	++++++?++++++?+	no	no
cg16146033	11	62767323	SLC22A8	OpenSea	-352	SLC22A8	-0.000604143	6.61839e-05	6.96173e-20	-0.000570513	8.66961e-05	4.68505e-11	34.1371	19.738	0.101939	3.31621e-08	6.96173e-20	------?-----+--	no	no
cg00411097	7	1596050	TMEM184A	OpenSea	16	TMEM184A	-0.000855319	9.37003e-05	6.96189e-20	-0.000855319	9.37003e-05	6.96189e-20	0	4.32869	0.993142	0	6.96189e-20	---------------	no	yes
cg09258479	1	47655861	PDZK1IP1	OpenSea	-90	PDZK1IP1	-0.000647599	7.09899e-05	7.34747e-20	-0.000599014	0.000102778	5.60119e-09	46.7298	22.5267	0.0320238	5.95405e-08	7.34747e-20	--+---?------?-	no	yes
cg17298925	5	6828054	NA	OpenSea	-20	MIR4278	-0.00166191	0.000182217	7.4782e-20	-0.00167756	0.000239499	2.4795e-12	30.2069	20.0593	0.128283	2.29606e-07	7.4782e-20	-------------+-	no	no
cg14333542	10	75647561	NA	OpenSea	-13212	CAMK2G	-0.000485798	5.32752e-05	7.60654e-20	-0.000477405	6.05686e-05	3.22032e-15	17.9152	17.0555	0.25323	9.54711e-09	7.60654e-20	---------------	no	no
cg18598117	19	941126	ARID3A	Island	0	ARID3A	-0.00192193	0.000108337	2.04938e-70	-0.00212554	0.000233123	7.67545e-20	74.4494	50.8794	2.10488e-06	5.09948e-07	7.67545e-20	------?--------	yes	yes
cg15783941	19	13132221	NFIX	N_Shelf	-2564	NFIX	0.00102069	0.000111974	7.83803e-20	0.00102069	0.000111974	7.83803e-20	0	10.6342	0.714502	0	7.83803e-20	+++++++++++++++	no	no
cg04422625	8	125053833	FER1L6	OpenSea	-810	FER1L6-AS1	-0.000552095	6.0571e-05	7.8783e-20	-0.000552095	6.0571e-05	7.8783e-20	0	11.7712	0.546491	0	7.8783e-20	-----?---------	no	no
cg02630477	1	40388223	NA	OpenSea	-20536	MYCL1	0.000744452	8.16968e-05	8.05994e-20	0.000744452	8.16968e-05	8.05994e-20	0	12.4001	0.495139	0	8.05994e-20	++++++?++++++++	no	yes
cg19029445	17	907732	ABR	N_Shelf	0	ABR	0.00104513	0.000114712	8.16935e-20	0.00104513	0.000114712	8.16935e-20	0	12.8264	0.54024	0	8.16935e-20	+++++++++++++-+	no	no
cg12436772	2	216402384	NA	OpenSea	73901	LOC646324	0.000730764	8.02702e-05	8.72182e-20	0.00072886	8.69596e-05	5.22147e-17	10.1545	15.5823	0.339542	1.1376e-08	8.72182e-20	+++++++++++++-+	no	no
cg26233209	5	115178764	ATG12	S_Shore	1146	AP3S1	-0.000602561	6.6215e-05	9.02725e-20	-0.000602561	6.6215e-05	9.02725e-20	0	10.3523	0.735998	0	9.02725e-20	--------------+	no	no
cg23089643	12	52262163	NA	N_Shore	-19629	ANKRD33	-0.000671914	7.38365e-05	9.03117e-20	-0.00068643	0.000114221	1.85911e-09	47.3688	26.6002	0.02169	7.82809e-08	9.03117e-20	---------------	no	yes
cg06753787	2	220074208	ZFAND2B	S_Shelf	89	ZFAND2B	-0.000541772	5.95383e-05	9.07141e-20	-0.000505882	8.73434e-05	6.96067e-09	47.3714	24.7014	0.0252585	4.60494e-08	9.07141e-20	------?-----+++	no	no
cg02832224	1	54825291	SSBP3	S_Shelf	0	SSBP3	-0.000581102	6.38669e-05	9.148e-20	-0.000575989	8.69025e-05	3.40276e-11	36.9439	22.2024	0.0745493	3.77124e-08	9.148e-20	-----+---------	no	no
cg17159161	6	31323760	HLA-B	N_Shore	385	HLA-B	-0.00182952	0.000201167	9.50219e-20	-0.00176388	0.000282729	4.40995e-10	40.9411	18.6255	0.0681568	3.57064e-07	9.50219e-20	-----?--+---??-	no	no
cg00499707	20	34679665	NA	N_Shore	240	EPB41L1	0.000608657	6.69427e-05	9.70464e-20	0.000608715	6.80717e-05	3.81294e-19	2.17685	14.3115	0.426768	1.54993e-09	9.70464e-20	+++++++++++++-+	no	no
cg16646054	5	150157726	C5orf62	N_Shore	219	C5orf62	-0.000710712	7.81818e-05	9.85745e-20	-0.000710712	7.81818e-05	9.85745e-20	0	10.2598	0.672564	0	9.85745e-20	------?--------	no	no
cg05933510	1	9257092	NA	N_Shore	-14641	mir-34	-0.0006037	6.64272e-05	1.00748e-19	-0.00058343	7.99094e-05	2.85345e-13	22.6043	16.7968	0.20876	1.88921e-08	1.00748e-19	---+-?-----+---	no	no
cg20059928	15	40361485	NA	OpenSea	1775	LOC100131089	-0.000542025	5.96566e-05	1.02982e-19	-0.000542025	5.96566e-05	1.02982e-19	0	12.6512	0.475103	0	1.02982e-19	------?--------	no	no
cg02856688	19	2266542	NA	N_Shelf	-2977	OAZ1	-0.000664577	7.31827e-05	1.07519e-19	-0.000629981	9.34099e-05	1.53805e-11	29.3366	19.8122	0.136173	3.50647e-08	1.07519e-19	---+-----------	no	no
cg18681014	14	105660876	NA	N_Shore	-13216	NUDT14	-0.00133816	9.0323e-05	1.16776e-49	-0.00130028	0.000143192	1.07893e-19	53.4276	27.9135	0.00930441	1.37442e-07	1.07893e-19	------?--------	yes	no
cg01097408	1	228073635	NA	N_Shore	35529	WNT9A	-0.000693584	7.63847e-05	1.08442e-19	-0.000670737	8.93492e-05	6.05343e-14	19.1524	13.6058	0.255576	1.75523e-08	1.08442e-19	---+-??------?-	no	no
cg00750518	12	57940139	DCTN2	N_Shore	839	DCTN2	-0.000615083	6.77434e-05	1.08976e-19	-0.000615083	6.77434e-05	1.08976e-19	0	8.3269	0.87161	0	1.08976e-19	---------------	no	no
cg15100426	2	219187432	PNKD	N_Shore	-469	PNKD	-0.00064899	7.1479e-05	1.09121e-19	-0.00064899	7.1479e-05	1.09121e-19	0	10.9341	0.534574	0	1.09121e-19	-----??--------	no	no
cg10100117	1	179843111	TOR1AIP2	N_Shelf	0	TOR1AIP2	0.00052441	5.77583e-05	1.09183e-19	0.000530326	6.28828e-05	3.35273e-17	10.1712	13.3587	0.343514	5.18832e-09	1.09183e-19	+++++?+++++++?+	no	no
cg21333338	17	2808456	RAP1GAP2	OpenSea	0	RAP1GAP2	-0.000570616	6.2848e-05	1.09278e-19	-0.000562759	8.05559e-05	2.82935e-12	25.9063	16.1957	0.182435	1.96238e-08	1.09278e-19	-----??-----++-	no	no
cg23141902	22	39712694	RPL3	N_Shelf	317	RPL3	-0.000604215	6.6549e-05	1.09319e-19	-0.00055897	9.11405e-05	8.62057e-10	39.8992	23.2942	0.0556476	4.55612e-08	1.09319e-19	--+------------	no	yes
cg12662929	1	160368823	NA	N_Shore	-1407	VANGL2	-0.000522638	5.75736e-05	1.10863e-19	-0.000514003	7.38291e-05	3.35323e-12	31.4766	18.9716	0.123986	2.21794e-08	1.10863e-19	------?-----+--	no	no
cg12629515	6	27859811	HIST1H3J	N_Shore	665	HIST1H2AM	0.00137552	0.000151543	1.11863e-19	0.00143275	0.000221298	9.52656e-11	45.8506	24.0076	0.0310598	2.84315e-07	1.11863e-19	+++++?+++++++++	no	no
cg24152732	19	4180820	SIRT6	N_Shore	1776	SIRT6	-0.000575016	6.33602e-05	1.13322e-19	-0.000575016	6.33602e-05	1.13322e-19	0	9.92986	0.622114	0	1.13322e-19	------?------?-	no	no
cg16254946	1	54058616	GLIS1	OpenSea	0	GLIS1	-0.000430318	4.74233e-05	1.14746e-19	-0.000427794	5.51567e-05	8.76669e-15	19.1447	16.0781	0.244937	7.76493e-09	1.14746e-19	------?--------	no	no
cg04411841	16	58033649	ZNF319	N_Shore	113	ZNF319	-0.000482995	5.32399e-05	1.16813e-19	-0.000480818	5.69e-05	2.90736e-17	8.5489	13.1218	0.360253	3.59507e-09	1.16813e-19	------?------?-	no	no
cg10692140	6	30496072	NA	OpenSea	13082	GNL1	-0.000768036	8.46794e-05	1.19094e-19	-0.000768036	8.46794e-05	1.19094e-19	0	11.2135	0.510719	0	1.19094e-19	------?-----?--	no	no
cg00448875	3	133611626	RAB6B	N_Shore	0	RAB6B	-0.000628506	6.93081e-05	1.20905e-19	-0.000614954	7.81414e-05	3.55332e-15	14.196	15.1508	0.298033	1.17676e-08	1.20905e-19	--+---?--------	no	no
cg17356733	21	34774627	IFNGR2	N_Shore	-574	IFNGR2	-0.000683719	7.53995e-05	1.21266e-19	-0.000697009	9.14438e-05	2.49256e-14	25.5694	18.8095	0.172358	3.02317e-08	1.21266e-19	------------+--	no	no
cg24152511	1	208508894	NA	OpenSea	-91229	PLXNA2	0.00087666	9.67202e-05	1.259e-19	0.00087666	9.67202e-05	1.259e-19	0	9.68021	0.719852	0	1.259e-19	+++++?+++++++++	no	no
cg13547237	11	65687877	C11orf68	S_Shore	1150	DRAP1	-0.000533226	5.88402e-05	1.27749e-19	-0.000533226	5.88402e-05	1.27749e-19	0	10.1435	0.751622	0	1.27749e-19	-------------+-	no	no
cg23893460	15	72492422	PKM2	S_Shelf	392	PKM2	-0.000433836	4.78822e-05	1.29858e-19	-0.000434035	4.85867e-05	4.13822e-19	1.87945	14.2682	0.42993	6.83256e-10	1.29858e-19	---------------	no	no
cg23737062	15	63894296	FBXL22	S_Shore	0	FBXL22	-0.000514554	5.6792e-05	1.30066e-19	-0.000514554	5.6792e-05	1.30066e-19	0	12.727	0.548124	0	1.30066e-19	---------------	no	no
cg00581154	1	3123695	PRDM16	OpenSea	79096	MIR4251	-0.000501946	5.54107e-05	1.3207e-19	-0.000501946	5.54107e-05	1.3207e-19	0	9.24233	0.682105	0	1.3207e-19	----?-?--------	no	no
cg03051880	6	119662024	MAN1A1	OpenSea	0	MAN1A1	-0.000680903	7.51675e-05	1.32285e-19	-0.000664286	9.68398e-05	6.90359e-12	32.6006	20.7717	0.107628	4.27715e-08	1.32285e-19	---------------	no	no
cg08394896	7	5525075	FBXL18	N_Shore	3733	FBXL18	-0.000784537	8.66152e-05	1.33195e-19	-0.000784537	8.66152e-05	1.33195e-19	0	9.94732	0.620582	0	1.33195e-19	-----?-------?-	no	no
cg14689532	11	820572	PNPLA2	S_Shore	1672	PNPLA2	-0.000485387	5.36044e-05	1.36599e-19	-0.000485387	5.36044e-05	1.36599e-19	0	12.0167	0.526277	0	1.36599e-19	------?--------	no	no
cg10938046	6	43969577	C6orf223	N_Shore	1241	C6orf223	0.000943165	0.000104169	1.37629e-19	0.00094781	0.000116039	3.13445e-16	15.8508	15.4487	0.280182	2.93551e-08	1.37629e-19	+++++++++++++?+	no	no
cg02291365	13	25317267	NA	N_Shelf	-21033	RNF17	-0.00187148	0.000126328	1.18145e-49	-0.00191223	0.000211211	1.38255e-19	55.911	29.4858	0.005582	3.03081e-07	1.38255e-19	------?--------	yes	no
cg16895672	10	34470745	PARD3	OpenSea	70753	AX765719	0.0013279	0.000146677	1.38798e-19	0.00132341	0.000159482	1.0571e-16	11.2033	15.7664	0.32785	4.21026e-08	1.38798e-19	++++++++-++++-+	no	no
cg02849507	16	14051717	NA	OpenSea	5512	ERCC4	-0.000625498	6.91065e-05	1.41381e-19	-0.000629077	7.19018e-05	2.15034e-18	5.41788	13.7447	0.392068	3.95791e-09	1.41381e-19	------?--------	no	no
cg18818531	11	65668277	FOSL1	S_Shore	-280	FOSL1	-0.000610851	6.74912e-05	1.41893e-19	-0.000608873	6.8598e-05	6.93335e-19	1.91596	14.2735	0.429542	1.3983e-09	1.41893e-19	---------------	no	no
cg23450038	19	2462961	NA	S_Shore	-6003	LMNB2	0.00070426	7.7822e-05	1.4345e-19	0.000702193	8.53674e-05	1.94325e-16	9.26485	14.3274	0.351197	9.3777e-09	1.4345e-19	++++++?+++++-++	no	no
cg10343364	16	3559568	CLUAP1	OpenSea	-325	CLUAP1	-0.00120278	8.10004e-05	7.04967e-50	-0.00117742	0.000130107	1.43459e-19	55.4146	31.4004	0.00487038	1.27501e-07	1.43459e-19	---------------	yes	yes
cg19014792	7	3019159	CARD11	OpenSea	0	CARD11	-0.000951245	0.00010514	1.46414e-19	-0.000951245	0.00010514	1.46414e-19	0	11.2833	0.663652	0	1.46414e-19	---------------	no	no
cg17380091	19	1822445	REXO1	Island	358	LOC100288123	-0.000437328	4.83466e-05	1.4875e-19	-0.00038232	7.26564e-05	1.42473e-07	43.7311	23.1034	0.0404526	2.74439e-08	1.4875e-19	-----+?----+--+	no	no
cg10045354	11	111169427	C11orf93	Island	-548	C11orf93	0.000574025	6.34654e-05	1.50087e-19	0.000557266	8.60823e-05	9.56671e-11	36.7632	22.139	0.0758028	3.68131e-08	1.50087e-19	+++++++++++++-+	no	yes
cg07858848	2	43087177	NA	OpenSea	5427	Mir_548	-0.000888782	9.82788e-05	1.51756e-19	-0.000877942	0.00012268	8.28427e-13	26.8655	19.1428	0.159564	5.5663e-08	1.51756e-19	--------+------	no	no
cg08539620	17	40118030	CNP	N_Shore	362	TTC25	-0.000368992	4.08029e-05	1.52017e-19	-0.000358148	5.40694e-05	3.49931e-11	23.7524	17.0497	0.197042	8.54818e-09	1.52017e-19	-----?--------+	no	no
cg20014988	10	52363132	SGMS1	OpenSea	-17669	RNase_MRP	0.000720839	7.97563e-05	1.5954e-19	0.000715401	8.92127e-05	1.0657e-15	15.4342	16.5552	0.280659	1.79364e-08	1.5954e-19	+++++++++++++-+	no	no
cg20454518	12	133135463	FBRSL1	Island	3930	AK096230	-0.000959401	0.000106169	1.61643e-19	-0.000951108	0.000142497	2.4791e-11	34.2411	21.2899	0.0944311	9.27032e-08	1.61643e-19	----+----------	no	no
cg06388350	4	95334135	NA	OpenSea	-38902	PDLIM5	-0.000761057	8.42345e-05	1.64034e-19	-0.000760924	8.48067e-05	2.89978e-19	0.759318	12.0918	0.438334	7.48646e-10	1.64034e-19	-----??--------	no	no
cg00329411	5	55881858	NA	OpenSea	-229041	MAP3K1	0.000902424	9.98838e-05	1.64385e-19	0.000905168	0.000119578	3.74055e-14	22.6667	18.1035	0.202109	4.57241e-08	1.64385e-19	+++++++++++++-+	no	no
cg00268476	16	2740589	KCTD5	OpenSea	0	KCTD5	-0.000758941	8.40201e-05	1.67268e-19	-0.000722913	0.000107875	2.06453e-11	32.795	19.3438	0.112824	5.00488e-08	1.67268e-19	-------?-------	no	yes
cg00034101	1	40098595	HEYL	OpenSea	77	HEYL	0.000590157	6.53433e-05	1.69128e-19	0.000619849	8.70976e-05	1.10527e-12	36.2912	20.4053	0.0855541	3.5384e-08	1.69128e-19	++++++?++++++++	no	no
cg12444076	21	45722068	PFKL	S_Shore	0	PFKL	-0.000625874	6.93133e-05	1.7225e-19	-0.000570935	8.64557e-05	4.0079e-11	26.763	19.116	0.160563	2.78423e-08	1.7225e-19	--------------+	no	no
cg16463452	13	29195249	NA	OpenSea	-8681	Y_RNA	-0.000874369	9.68729e-05	1.7816e-19	-0.000818703	0.000129581	2.64814e-10	34.2454	21.2913	0.0943973	7.73539e-08	1.7816e-19	---------+-----	no	no
cg12590902	1	44771985	ERI3	OpenSea	0	ERI3	-0.000563541	6.24425e-05	1.7977e-19	-0.000563541	6.24425e-05	1.7977e-19	0	11.9	0.61433	0	1.7977e-19	--------------+	no	no
cg17022232	6	32908239	HLA-DMB	OpenSea	608	HLA-DMB	-0.00102305	0.000113364	1.80642e-19	-0.00101922	0.000115757	1.3106e-18	2.60114	9.24035	0.41539	3.64387e-09	1.80642e-19	----???-----??-	no	yes
cg22670759	3	50487955	CACNA2D2	OpenSea	30625	5S_rRNA	-0.000937213	0.000103854	1.808e-19	-0.000931531	0.000130708	1.02734e-12	28.0677	18.0726	0.154784	6.19143e-08	1.808e-19	------?--------	no	no
cg02708956	2	240300118	HDAC4	OpenSea	0	HDAC4	-0.000682701	7.5669e-05	1.84341e-19	-0.000638607	0.000115193	2.9596e-08	48.5978	25.2908	0.0211338	7.96466e-08	1.84341e-19	------?-----+--	no	no
cg04629204	1	26348325	EXTL1	OpenSea	55	EXTL1	0.00088239	9.78192e-05	1.87019e-19	0.000879914	0.000111943	3.82981e-15	15.8449	15.4477	0.280245	2.66667e-08	1.87019e-19	++++++?++++++-+	no	no
cg21404980	8	144599027	ZC3H3	N_Shelf	0	ZC3H3	-0.00151965	0.000101337	7.79624e-51	-0.0014687	0.00016287	1.92284e-19	55.4921	29.2083	0.00611465	1.87494e-07	1.92284e-19	-------------?-	yes	yes
cg10267724	20	24615715	TMEM90B	OpenSea	0	SYNDIG1	-0.000528841	5.86582e-05	1.95732e-19	-0.00049751	7.82683e-05	2.06449e-10	35.5948	21.7374	0.084174	2.97854e-08	1.95732e-19	------------+--	no	no
cg07631359	3	10276672	IRAK2	S_Shore	0	IRAK2	0.000636883	7.06574e-05	1.99252e-19	0.000644639	9.57825e-05	1.69381e-11	37.082	20.6618	0.0798923	4.32918e-08	1.99252e-19	++++++?+++++--+	no	no
cg14398883	7	101398184	NA	OpenSea	-60999	CUX1	-0.00077419	8.59117e-05	2.03315e-19	-0.00077419	8.59117e-05	2.03315e-19	0	10.6224	0.642415	0	2.03315e-19	------?--------	no	yes
cg07319315	2	135149599	MGAT5	OpenSea	0	MGAT5	-0.000787017	8.73487e-05	2.05952e-19	-0.000779443	0.000127454	9.62554e-10	44.7757	25.3511	0.031255	9.82581e-08	2.05952e-19	---------+-----	no	no
cg01218053	2	233940417	INPP5D	OpenSea	0	INPP5D	-0.000231242	2.56677e-05	2.07834e-19	-0.000227137	4.03654e-05	1.83354e-08	43.9803	24.9912	0.0346544	8.7737e-09	2.07834e-19	--------------+	no	yes
cg21228270	9	133871033	NA	OpenSea	-13470	LAMC3	-0.000522621	5.80216e-05	2.11098e-19	-0.000522621	5.80216e-05	2.11098e-19	0	12.268	0.505797	0	2.11098e-19	-----?---------	no	no
cg01146320	11	120080945	OAF	N_Shore	-801	OAF	-0.00067855	7.5333e-05	2.11118e-19	-0.00067569	7.72011e-05	2.08986e-18	2.88229	13.3858	0.418471	2.47822e-09	2.11118e-19	------?--------	no	no
cg10324998	1	92338262	TGFBR3	OpenSea	-10659	TGFBR3	0.000599642	6.65792e-05	2.12834e-19	0.000606838	9.57592e-05	2.34094e-10	43.5227	24.7887	0.0367115	5.36268e-08	2.12834e-19	+++++++++++-+++	no	no
cg10481072	7	92459517	CDK6	N_Shelf	0	CDK6	-0.000648674	7.205e-05	2.19433e-19	-0.000650475	8.31718e-05	5.24633e-15	20.7441	17.6643	0.2225	2.08452e-08	2.19433e-19	------------+--	no	yes
cg07810039	1	218524558	TGFB2	OpenSea	0	TGFB2	-0.00187243	0.000119338	1.76548e-55	-0.00178782	0.000198587	2.2018e-19	56.6638	29.998	0.00471278	2.75336e-07	2.2018e-19	------?--------	yes	no
cg23225748	10	80062665	NA	N_Shore	0	AK126491	-0.000309984	3.44528e-05	2.31203e-19	-0.000304325	4.04784e-05	5.5541e-14	15.1204	16.494	0.284148	3.50311e-09	2.31203e-19	-------------+-	no	no
cg08938793	7	27211117	HOXA10	N_Shore	0	HOXA10	-0.000602144	6.69314e-05	2.33171e-19	-0.000602144	6.69314e-05	2.33171e-19	0	13.8772	0.458898	0	2.33171e-19	---------------	no	yes
cg23028178	1	236229267	NID1	S_Shore	-512	AX747246	0.000707411	7.8639e-05	2.34777e-19	0.000707184	7.8831e-05	2.94148e-19	0.302445	14.0425	0.446552	2.92919e-10	2.34777e-19	+++++++++++++-+	no	no
cg15144068	14	106321751	NA	Island	4839	AK128652	-0.000709105	7.88313e-05	2.3576e-19	-0.00068844	8.85087e-05	7.35529e-15	12.423	15.9859	0.314234	1.41042e-08	2.3576e-19	--------------+	no	yes
cg05969378	1	167091161	DUSP27	S_Shore	0	DUSP27	-0.000698945	7.77321e-05	2.43416e-19	-0.000710243	9.45119e-05	5.69758e-14	21.4638	16.5529	0.220558	2.48161e-08	2.43416e-19	------?------+-	no	yes
cg05969150	16	72882495	ZFHX3	OpenSea	-26604	U7	-0.00147434	9.38433e-05	1.27744e-55	-0.00141703	0.000157598	2.44022e-19	59.5834	32.165	0.00227065	1.89161e-07	2.44022e-19	------?--------	yes	no
cg26336265	6	25042955	NA	OpenSea	-557	FAM65B	-0.00076864	8.55256e-05	2.53503e-19	-0.00076864	8.55256e-05	2.53503e-19	0	12.8038	0.542024	0	2.53503e-19	--------------+	no	no
cg26691179	16	78211809	WWOX	OpenSea	77713	WWOX	0.00111019	0.000123537	2.54702e-19	0.00113142	0.000147892	2.00473e-14	20.718	15.1358	0.234092	5.54805e-08	2.54702e-19	+++++??+-++++-+	no	no
cg02313434	10	5508980	NA	OpenSea	8554	NET1	0.000802394	8.93044e-05	2.58885e-19	0.000808208	9.75169e-05	1.15287e-16	10.9757	13.4795	0.335175	1.34307e-08	2.58885e-19	+++++?+++++++?+	no	no
cg07278165	6	16948028	NA	OpenSea	-154460	FLJ23152	-0.000978727	0.000108943	2.61552e-19	-0.000974406	0.000130728	9.07467e-14	20.4466	16.3412	0.231193	4.56105e-08	2.61552e-19	--+---?--------	no	no
cg20794351	8	21908746	NA	S_Shelf	-2334	EPB49	0.00100917	0.000112347	2.64331e-19	0.00100917	0.000112347	2.64331e-19	0	12.7625	0.46632	0	2.64331e-19	++++++?++++++-+	no	yes
cg13360395	2	124665281	NA	OpenSea	-38134	7SK	-0.000975429	0.000108613	2.68795e-19	-0.000975429	0.000108613	2.68795e-19	0	9.85947	0.705384	0	2.68795e-19	------?--------	no	no
cg04134748	1	3052175	PRDM16	OpenSea	7576	MIR4251	-0.00109849	0.000122318	2.69382e-19	-0.00105363	0.000141271	8.77073e-14	17.1318	16.8943	0.261854	4.9106e-08	2.69382e-19	---------------	no	no
cg01098955	14	106322163	NA	S_Shore	4427	AK128652	-0.000851407	9.48166e-05	2.7198e-19	-0.000823468	0.000118479	3.64429e-12	28.3789	19.5473	0.145072	5.57717e-08	2.7198e-19	---------------	no	yes
cg16125214	1	9751353	PIK3CD	S_Shore	-171	PIK3CD	-0.000453726	5.05392e-05	2.76443e-19	-0.000453726	5.05392e-05	2.76443e-19	0	9.04482	0.828168	0	2.76443e-19	--------------+	no	no
cg16230352	8	42123158	NA	OpenSea	-5661	IKBKB	-0.000550027	6.12839e-05	2.83172e-19	-0.000550027	6.12839e-05	2.83172e-19	0	13.3955	0.495642	0	2.83172e-19	--------------+	no	no
cg26800893	11	67184596	ATPGD1	S_Shore	950	CARNS1	-0.000971623	6.13925e-05	2.04526e-56	-0.000951943	0.000106121	2.95545e-19	60.35	35.3089	0.00132289	9.03474e-08	2.95545e-19	---------------	yes	yes
cg23890469	10	88715317	MMRN2	OpenSea	0	MMRN2	0.00051171	5.70478e-05	2.96932e-19	0.000512137	6.87637e-05	9.4929e-14	23.614	17.0188	0.198444	1.47397e-08	2.96932e-19	++++++?++++++-+	no	no
cg03445287	8	21823731	XPO7	OpenSea	0	XPO7	-0.000696384	7.76403e-05	2.9822e-19	-0.000681924	8.71857e-05	5.21939e-15	12.9321	16.0794	0.308549	1.42263e-08	2.9822e-19	-------------+-	no	no
cg21058488	11	92612422	FAT3	N_Shelf	0	FAT3	0.000827876	9.23005e-05	2.98258e-19	0.000830531	0.00010556	3.60705e-15	15.7672	15.4334	0.281082	2.36306e-08	2.98258e-19	+++++?+++++++-+	no	no
cg07988060	17	30234789	NA	OpenSea	-6060	UTP6	-0.000588843	6.56526e-05	2.99032e-19	-0.000617075	8.11767e-05	2.92442e-14	28.406	19.5547	0.144817	2.65499e-08	2.99032e-19	---------------	no	no
cg18728264	11	118766491	CXCR5	OpenSea	359	BCL9L	0.00056033	6.24893e-05	3.05247e-19	0.000563117	6.6591e-05	2.75877e-17	6.90528	15.0384	0.375532	4.60544e-09	3.05247e-19	+++++++++++++++	no	no
cg08670658	11	67052992	ADRBK1	Island	0	ADRBK1	-0.000571721	6.37789e-05	3.12801e-19	-0.000571721	6.37789e-05	3.12801e-19	0	12.9305	0.453195	0	3.12801e-19	--------+----?-	no	yes
cg19915582	19	5826309	NRTN	N_Shore	0	NRTN	-0.000761024	8.49268e-05	3.21924e-19	-0.000764047	0.000102622	9.67323e-14	23.1645	18.2207	0.196911	3.40998e-08	3.21924e-19	---------------	no	no
cg11185792	1	6097703	KCNAB2	OpenSea	0	KCNAB2	-0.000994547	0.00011099	3.2265e-19	-0.000994547	0.00011099	3.2265e-19	0	10.4823	0.654096	0	3.2265e-19	------?----+---	no	no
cg02525826	4	55091178	NA	N_Shore	-4085	PDGFRA	0.000567079	6.32942e-05	3.26404e-19	0.000568041	8.52844e-05	2.72797e-11	37.7831	22.5019	0.0688723	3.78529e-08	3.26404e-19	+++++++++++++-+	no	no
cg20372666	10	71149910	HK1	OpenSea	715	HK1	-0.000603677	6.73906e-05	3.30979e-19	-0.000572661	9.61664e-05	2.60231e-09	45.5807	25.7262	0.0280397	5.87045e-08	3.30979e-19	---------------	no	no
cg27133224	15	75138105	SCAMP2	S_Shelf	0	SCAMP2	-0.000483634	5.39984e-05	3.3528e-19	-0.000483634	5.39984e-05	3.3528e-19	0	10.0931	0.6863	0	3.3528e-19	-----?-------+-	no	no
cg21662240	8	74945742	NA	OpenSea	4435	LY96	0.000668865	7.4681e-05	3.35783e-19	0.000668865	7.4681e-05	3.35783e-19	0	11.6847	0.553655	0	3.35783e-19	+++++?+++++++-+	no	no
cg27229664	16	85096666	KIAA0513	OpenSea	0	KIAA0513	0.000642348	7.17273e-05	3.38471e-19	0.000649521	8.59324e-05	4.07699e-14	24.6831	14.605	0.201306	2.0922e-08	3.38471e-19	+++++??++++++?+	no	no
cg19906672	4	6918868	TBC1D14	OpenSea	0	TBC1D14	-0.000468719	5.23408e-05	3.39339e-19	-0.000461498	6.49265e-05	1.1773e-12	20.5237	16.3571	0.230384	1.0904e-08	3.39339e-19	------?--------	no	no
cg05241732	14	23858666	MYH6	N_Shore	-791	MIR208A	0.000519877	5.80679e-05	3.46176e-19	0.000536039	6.7905e-05	2.92781e-15	19.6587	17.4257	0.234203	1.29014e-08	3.46176e-19	+++++++++++++-+	no	no
cg01901101	1	9486939	NA	N_Shore	10788	5S_rRNA	-0.000575811	6.43288e-05	3.52069e-19	-0.000575811	6.43288e-05	3.52069e-19	0	8.13511	0.834688	0	3.52069e-19	-------------?-	no	no
cg05498905	4	6955698	TBC1D14	OpenSea	8222	AX747238	-0.000185783	2.07608e-05	3.59522e-19	-0.000198097	3.12618e-05	2.34753e-10	38.3156	19.4539	0.0781485	3.92477e-09	3.59522e-19	------??-------	no	no
cg10152449	7	2444534	CHST12	S_Shore	1340	CHST12	-0.00102934	0.000115042	3.63535e-19	-0.00102934	0.000115042	3.63535e-19	0	9.43391	0.802291	0	3.63535e-19	---------------	no	no
cg01205087	2	47008202	NA	OpenSea	18275	SOCS5	0.000608155	6.79767e-05	3.66878e-19	0.000618734	7.54566e-05	2.40649e-16	11.7217	15.8589	0.322065	9.72466e-09	3.66878e-19	+++++++++++++-+	no	no
cg04176246	17	55434640	MSI2	OpenSea	88746	MSI2	-0.000485932	5.4322e-05	3.70637e-19	-0.000471475	6.12084e-05	1.33137e-14	12.5912	16.0167	0.312356	6.81897e-09	3.70637e-19	--------------+	no	no
cg21120249	9	139921971	C9orf139	N_Shore	56	C9orf139	-0.000390939	4.37064e-05	3.73046e-19	-0.000386169	6.04516e-05	1.67987e-10	35.4719	20.1463	0.0916228	1.58153e-08	3.73046e-19	------?-----++-	no	no
cg10533103	1	212688961	NA	S_Shore	-49714	ATF3	0.00114534	0.000128057	3.75289e-19	0.00116616	0.000155125	5.57958e-14	23.275	16.9436	0.201893	7.29563e-08	3.75289e-19	++++++?++++++++	no	yes
cg21758140	2	161083993	NA	OpenSea	-27178	ITGB6	0.000524012	5.85938e-05	3.78321e-19	0.000524012	5.85938e-05	3.78321e-19	0	8.95794	0.776112	0	3.78321e-19	+++++?+++++++-+	no	no
cg23494863	8	38009476	STAR	OpenSea	-876	STAR	0.000560069	6.26348e-05	3.82832e-19	0.000564169	9.44516e-05	2.32794e-09	45.6762	25.7714	0.0276732	5.3004e-08	3.82832e-19	++++++++-+-++++	no	no
cg26116639	4	1567878	NA	N_Shelf	7909	AX748388	-0.000956424	0.000107006	3.96175e-19	-0.000942517	0.000129711	3.69438e-13	23.3252	16.9547	0.201383	5.11709e-08	3.96175e-19	------?--------	no	no
cg14989988	7	105319819	ATXN7L1	OpenSea	-210	ATXN7L1	-0.000623376	6.97694e-05	4.07884e-19	-0.000589678	0.000103648	1.27604e-08	47.6334	24.825	0.0243364	6.47232e-08	4.07884e-19	------?------++	no	no
cg11182874	8	102472508	NA	OpenSea	-32159	GRHL2	0.000573389	6.41827e-05	4.12033e-19	0.000573389	6.41827e-05	4.12033e-19	0	12.6704	0.552626	0	4.12033e-19	+++++++++++++++	no	no
cg01271812	2	66671478	MEIS1	N_Shore	0	MEIS1	-0.000756046	8.46368e-05	4.15236e-19	-0.000680876	0.000113807	2.19455e-09	32.9218	20.8712	0.10498	5.64772e-08	4.15236e-19	---+-------+--+	no	yes
cg22513528	15	77861673	NA	OpenSea	43695	LINGO1	0.000618965	6.9305e-05	4.22061e-19	0.000618965	6.9305e-05	4.22061e-19	0	9.58888	0.651978	0	4.22061e-19	+++++?+++++++?+	no	no
cg11036672	4	8476435	C4orf23	OpenSea	1193	METTL19	0.00066494	7.44746e-05	4.32182e-19	0.000661798	0.000101123	5.96974e-11	39.7968	23.2546	0.0562513	5.68305e-08	4.32182e-19	++-++++++++++-+	no	no
cg24601055	1	87372153	43358	OpenSea	0	43358	-0.000865178	9.69132e-05	4.36348e-19	-0.00085299	0.000116186	2.11035e-13	21.6622	16.5948	0.218496	3.83696e-08	4.36348e-19	-----?------+--	no	no
cg15832822	15	45018591	NA	OpenSea	-2627	TRIM69	-0.000805722	9.02871e-05	4.49758e-19	-0.000805722	9.02871e-05	4.49758e-19	0	8.72315	0.848366	0	4.49758e-19	-------------+-	no	no
cg01899130	14	55348681	GCH1	OpenSea	-3770	MIR4308	-0.00185123	0.000207452	4.51098e-19	-0.00185123	0.000207452	4.51098e-19	0	12.0859	0.599405	0	4.51098e-19	---------------	no	no
cg20364632	6	49636226	NA	OpenSea	23845	CRISP2	-0.000934614	0.00010476	4.60178e-19	-0.000934614	0.00010476	4.60178e-19	0	6.48342	0.952799	0	4.60178e-19	---------------	no	no
cg18410271	17	43472435	ARHGAP27	N_Shore	0	ARHGAP27	-0.000434992	4.87762e-05	4.74282e-19	-0.000441536	5.67647e-05	7.34707e-15	19.1638	16.0819	0.244735	8.24218e-09	4.74282e-19	--+---------?--	no	no
cg06814287	6	32120584	PPT2	N_Shore	-6	LOC100507547	0.000828204	9.28807e-05	4.79686e-19	0.000828993	0.00012472	2.9943e-11	34.9174	19.9746	0.0958446	6.85922e-08	4.79686e-19	+++++-++++++?++	no	yes
cg02341571	15	44968935	PATL2	OpenSea	151	PATL2	-0.000744561	8.35232e-05	4.90368e-19	-0.000746353	9.04715e-05	1.58936e-16	10.5861	15.6575	0.334734	1.28183e-08	4.90368e-19	--------------+	no	yes
cg10718608	17	19438221	SLC47A1	S_Shore	1055	SLC47A1	-0.000681776	7.6486e-05	4.93463e-19	-0.000673205	8.44834e-05	1.60635e-15	10.9071	15.7139	0.331154	1.14736e-08	4.93463e-19	---------+-----	no	no
cg25702652	2	164204628	NA	N_Shore	259489	FIGN	0.000799878	8.97378e-05	4.94446e-19	0.000770988	0.000123736	4.63669e-10	37.4034	20.7679	0.0776482	7.12281e-08	4.94446e-19	++++++?+++++-++	no	yes
cg19016694	17	80821826	TBCD	S_Shelf	-23895	ZNF750	-0.000586561	6.58193e-05	5.02634e-19	-0.000596268	9.55585e-05	4.38084e-10	47.1603	26.4952	0.0223754	5.97824e-08	5.02634e-19	---------------	no	no
cg00636527	5	176859356	GRK6	N_Shore	645	GRK6	-0.000410355	4.60509e-05	5.06165e-19	-0.000410355	4.60509e-05	5.06165e-19	0	13.7291	0.47008	0	5.06165e-19	---------------	no	yes
cg01275661	10	5504438	NA	OpenSea	4012	NET1	0.000765244	8.58891e-05	5.11825e-19	0.000807448	0.000132449	1.08545e-09	48.5364	27.2037	0.0181124	1.10788e-07	5.11825e-19	+++++++++++++-+	no	no
cg18008247	3	124719009	HEG1	OpenSea	1855	HEG1	0.000599505	6.73119e-05	5.27279e-19	0.000599505	6.73119e-05	5.27279e-19	0	11.8108	0.621497	0	5.27279e-19	+++++++++++++-+	no	no
cg14395761	17	81018559	NA	S_Shelf	-8873	B3GNTL1	0.00147232	0.000165356	5.39108e-19	0.00147232	0.000165356	5.39108e-19	0	10.9222	0.617331	0	5.39108e-19	+++++?+++++++++	no	no
cg09120934	11	120187999	POU2F3	OpenSea	0	POU2F3	0.000878448	9.8666e-05	5.42345e-19	0.000889782	0.000125416	1.29669e-12	30.852	17.3541	0.136756	5.91798e-08	5.42345e-19	++++++?++++++?+	no	no
cg12024104	12	6662581	IFFO1	N_Shore	-1515	IFFO1	-0.000715989	8.04411e-05	5.54523e-19	-0.000715989	8.04411e-05	5.54523e-19	0	12.0897	0.520301	0	5.54523e-19	------?--------	no	no
cg17901584	1	55353706	DHCR24	S_Shore	-177	HP08874	-0.000874578	9.82669e-05	5.58318e-19	-0.000875452	0.000111337	3.74742e-15	14.0255	16.2839	0.296346	2.50632e-08	5.58318e-19	--------++-----	no	no
cg03894490	3	159942832	LOC401097	N_Shore	-590	C3orf80	0.000602275	6.76722e-05	5.59025e-19	0.000604583	7.08575e-05	1.43364e-17	4.58378	14.6726	0.400898	3.53777e-09	5.59025e-19	+++++-+++++++++	no	yes
cg00563107	4	141173528	NA	N_Shore	-4911	SCOC	-0.000749967	8.42674e-05	5.59195e-19	-0.000746717	9.17476e-05	3.99164e-16	10.2518	15.5992	0.338459	1.27535e-08	5.59195e-19	---------------	no	no
cg06652329	12	102874566	IGF1	OpenSea	-188	IGF1	-0.000725178	8.14971e-05	5.67534e-19	-0.000729256	9.42958e-05	1.04458e-14	21.2499	16.5079	0.222786	2.56065e-08	5.67534e-19	--------?------	no	no
cg23359665	6	32120907	PPT2	N_Shore	-47	PRRT1	0.00159029	0.00017877	5.80343e-19	0.00152324	0.000232773	5.99429e-11	29.5328	18.4483	0.141228	2.01377e-07	5.80343e-19	+++++-++++++?++	no	yes
cg02556345	10	124181965	PLEKHA1	OpenSea	5382	MIR3941	-0.000778743	8.75475e-05	5.83706e-19	-0.000778743	8.75475e-05	5.83706e-19	0	11.2855	0.586911	0	5.83706e-19	-----?---------	no	no
cg24035898	1	159825595	VSIG8	S_Shore	-458	C1orf204	0.000689806	7.75591e-05	5.89817e-19	0.000698928	9.9597e-05	2.25771e-12	26.9361	19.1613	0.158876	3.57893e-08	5.89817e-19	+++++++++++++-+	no	yes
cg27196158	11	2011238	LOC100133545	N_Shelf	-88	MRPL23-AS1	0.000612682	6.88936e-05	5.93942e-19	0.00062272	0.000100539	5.87272e-10	48.2961	25.1431	0.0221038	6.36801e-08	5.93942e-19	++++++?++++++-+	no	yes
cg07491676	15	76400783	C15orf27	OpenSea	-29264	C15orf27	0.000906759	0.000101981	6.03164e-19	0.000949975	0.000154151	7.15398e-10	47.9216	23.0422	0.0273699	1.31481e-07	6.03164e-19	+++++?+?+++++-+	no	no
cg24019564	1	25257566	RUNX3	Island	-796	RUNX3	0.000645966	7.26542e-05	6.05782e-19	0.000645966	7.26542e-05	6.05782e-19	0	7.25358	0.924494	0	6.05782e-19	+++++++++++++-+	no	yes
cg24257309	20	3065423	AVP	S_Shore	-53	AVP	-0.00131312	7.98842e-05	1.02591e-60	-0.00125379	0.000141075	6.25647e-19	61.9334	34.1506	0.00114173	1.54017e-07	6.25647e-19	------?--------	yes	yes
cg15128226	4	123747672	FGF2	N_Shore	-190	FGF2	0.000496711	5.58942e-05	6.29912e-19	0.000504722	6.41479e-05	3.60089e-15	17.1448	15.69	0.266275	9.47184e-09	6.29912e-19	++++++?++++++++	no	yes
cg04121771	3	149191624	TM4SF4	OpenSea	-743	TM4SF4	-0.000735181	8.27404e-05	6.36956e-19	-0.000708888	0.000112085	2.53964e-10	37.7119	22.4762	0.0693449	6.52654e-08	6.36956e-19	---------------	no	no
cg13007871	6	30458519	HLA-E	S_Shore	1231	HLA-E	-0.000729997	8.21656e-05	6.42308e-19	-0.000702641	0.000110564	2.08332e-10	37.0049	19.0491	0.0873505	5.41392e-08	6.42308e-19	------?----+?--	no	yes
cg11828203	7	31014714	GHRHR	OpenSea	0	GHRHR	0.000507836	5.71638e-05	6.45776e-19	0.000526778	8.05268e-05	6.08447e-11	41.6839	24.0071	0.0457323	3.66895e-08	6.45776e-19	+++++++++++++-+	no	no
cg04088945	7	157090146	NA	N_Shelf	28080	UBE3C	-0.000738114	8.31025e-05	6.56863e-19	-0.000738114	8.31025e-05	6.56863e-19	0	10.8943	0.694318	0	6.56863e-19	---------------	no	no
cg17054708	3	13679636	FBLN2	S_Shore	0	FBLN2	-0.000826407	9.30458e-05	6.58342e-19	-0.000826407	9.30458e-05	6.58342e-19	0	10.8322	0.699165	0	6.58342e-19	---------------	no	yes
cg19723805	5	33147539	NA	OpenSea	130410	5S_rRNA	-0.000879314	9.90211e-05	6.68173e-19	-0.000879314	9.90211e-05	6.68173e-19	0	11.0329	0.526106	0	6.68173e-19	-----??-----+--	no	no
cg26104196	1	159914191	IGSF9	N_Shore	1195	IGSF9	-0.00054494	6.13733e-05	6.74015e-19	-0.000544769	6.1502e-05	8.16496e-19	0.239828	13.0313	0.445401	1.33563e-10	6.74015e-19	-----+?-------+	no	no
cg09726198	3	58448969	NA	OpenSea	-28853	KCTD6	-0.000713199	8.03401e-05	6.85337e-19	-0.000708015	0.000119942	3.57023e-09	44.8698	21.7667	0.0402198	7.35476e-08	6.85337e-19	-----??-----+--	no	no
cg11327659	7	150037044	RARRES2	N_Shore	-1638	RARRES2	-0.000886544	9.98797e-05	6.92383e-19	-0.000886544	9.98797e-05	6.92383e-19	0	10.131	0.752543	0	6.92383e-19	------------+--	no	no
cg13521620	17	57410687	YPEL2	S_Shore	1635	YPEL2	-0.000432365	4.87131e-05	6.94743e-19	-0.000469575	6.78042e-05	4.34542e-12	36.8294	22.1622	0.0753425	2.21848e-08	6.94743e-19	---------------	no	no
cg12339328	20	18491484	SEC23B	S_Shelf	0	SEC23B	-0.000747785	8.42522e-05	6.95845e-19	-0.000747785	8.42522e-05	6.95845e-19	0	8.53664	0.806969	0	6.95845e-19	------?--------	no	no
cg20229014	8	134529378	ST3GAL1	OpenSea	0	ST3GAL1	-0.000626341	4.57596e-05	1.20348e-42	-0.000636257	7.16912e-05	6.99617e-19	50.4597	28.2598	0.0131393	3.39353e-08	6.99617e-19	---------------	yes	no
cg19245758	3	101497779	FAM55C	N_Shore	-249	FAM55C	-0.000647261	7.29335e-05	7.01449e-19	-0.000647261	7.29335e-05	7.01449e-19	0	12.9046	0.534048	0	7.01449e-19	-------------++	no	no
cg15616915	2	219266163	CTDSP1	S_Shore	-657	CTDSP1	-0.000602038	6.78519e-05	7.13101e-19	-0.000592509	9.23177e-05	1.37933e-10	38.4468	19.4953	0.0772555	3.8933e-08	7.13101e-19	-----?------+?-	no	no
cg03029127	16	57770913	KATNB1	S_Shore	1254	KATNB1	-0.000502242	5.66191e-05	7.27999e-19	-0.000496437	6.62935e-05	6.96845e-14	19.296	16.1083	0.243334	1.12914e-08	7.27999e-19	------?-------+	no	no
cg05241536	10	121298236	RGS10	N_Shelf	-2191	RGS10	0.000489101	5.51382e-05	7.28481e-19	0.000489101	5.51382e-05	7.28481e-19	0	9.4618	0.737241	0	7.28481e-19	++++++?++++++++	no	no
cg02250764	5	134878149	NA	N_Shore	-6510	NEUROG1	0.000774987	8.73745e-05	7.33342e-19	0.000774987	8.73745e-05	7.33342e-19	0	10.3472	0.66533	0	7.33342e-19	++++++?++++++-+	no	no
cg18895476	22	26962071	TPST2	OpenSea	-701	TPST2	-0.000744232	8.39157e-05	7.3937e-19	-0.000744232	8.39157e-05	7.3937e-19	0	10.5122	0.571116	0	7.3937e-19	-----?-------?-	no	no
cg05045702	16	30616285	ZNF689	Island	0	ZNF689	0.000520204	5.86718e-05	7.55879e-19	0.000520204	5.86718e-05	7.55879e-19	0	8.82593	0.842037	0	7.55879e-19	+++++++++++++++	no	no
cg17338821	3	57995782	FLNB	S_Shore	1656	FLNB	-0.00058362	6.58282e-05	7.59541e-19	-0.000580454	6.77272e-05	1.03068e-17	3.31403	14.4799	0.414606	2.33718e-09	7.59541e-19	--+------------	no	yes
cg13175329	6	25035073	NA	OpenSea	0	FAM65B	-0.000654319	7.38183e-05	7.72553e-19	-0.000654319	7.38183e-05	7.72553e-19	0	10.8934	0.619747	0	7.72553e-19	------?------+-	no	no
cg14483391	3	183749227	HTR3D	OpenSea	-104	HTR3D	0.000894218	0.000100889	7.75894e-19	0.000890702	0.000131157	1.11255e-11	33.2526	19.4764	0.109057	7.43275e-08	7.75894e-19	++++++?++++++-+	no	no
cg17471062	17	16318334	TRPV2	OpenSea	-521	TRPV2	-0.000475016	5.3593e-05	7.76122e-19	-0.000473464	5.53632e-05	1.2102e-17	3.8938	14.5672	0.408363	1.82644e-09	7.76122e-19	---+----------+	no	no
cg11376341	10	21796152	NA	N_Shore	6256	C10orf140	0.000813069	9.17689e-05	8.00376e-19	0.000811882	9.65529e-05	4.14667e-17	4.42109	14.6476	0.402661	6.38885e-09	8.00376e-19	++++++++++++++-	no	no
cg16341836	10	90641389	STAMBPL1	S_Shore	1364	STAMBPL1	-0.000692664	7.81816e-05	8.02436e-19	-0.000623747	0.000105592	3.48065e-09	32.2566	19.1901	0.117328	4.42109e-08	8.02436e-19	------?-+------	no	no
cg06108383	6	32120899	PPT2	N_Shore	-39	PRRT1	0.00100327	0.000113248	8.06836e-19	0.000972648	0.00014131	5.85655e-12	27.507	17.9328	0.160089	7.13545e-08	8.06836e-19	+++++-++++++?++	no	no
cg18462381	10	129536718	FOXI2	Island	1181	FOXI2	0.000571393	6.45057e-05	8.14554e-19	0.000571393	6.45057e-05	8.14554e-19	0	11.8615	0.539034	0	8.14554e-19	++++++?++++++++	no	no
cg08356262	5	75838704	IQGAP2	OpenSea	-66215	IQGAP2	-0.000772795	8.72484e-05	8.18961e-19	-0.00080541	0.00010967	2.07406e-13	27.1507	19.2178	0.156794	4.46587e-08	8.18961e-19	---------------	no	no
cg24453118	13	47229927	LRCH1	OpenSea	0	LRCH1	-0.00118802	0.000134138	8.24079e-19	-0.00118753	0.000154476	1.50079e-14	16.8363	15.6318	0.269584	5.39523e-08	8.24079e-19	------?--------	no	no
cg04661709	9	124360264	DAB2IP	N_Shore	0	DAB2IP	0.0010764	0.000121535	8.24424e-19	0.00105766	0.000152869	4.55763e-12	31.1349	18.8775	0.126952	9.64207e-08	8.24424e-19	+++++++++++++?+	no	no
cg26006084	5	171616571	STK10	S_Shore	-1225	STK10	0.000692987	7.82508e-05	8.295e-19	0.000696767	0.000117155	2.72435e-09	42.3799	22.5616	0.0472485	6.93166e-08	8.295e-19	++++++-++++++?+	no	yes
cg08035323	2	9843525	NA	OpenSea	-72419	YWHAQ	-0.000530391	5.98957e-05	8.34949e-19	-0.000510993	6.99658e-05	2.80442e-13	17.9152	15.8373	0.258028	1.16329e-08	8.34949e-19	-----+?-----+--	no	no
cg03341377	3	39309355	CX3CR1	OpenSea	-1355	CX3CR1	0.000814525	9.19851e-05	8.37079e-19	0.000814525	9.19851e-05	8.37079e-19	0	7.28924	0.886637	0	8.37079e-19	+++++++++++++?+	no	no
cg15974931	8	110374294	PKHD1L1	N_Shore	-411	PKHD1L1	0.000867902	9.80186e-05	8.40832e-19	0.000825538	0.000149347	3.24518e-08	48.1515	27.0017	0.0192436	1.42116e-07	8.40832e-19	++++++-+--+++++	no	yes
cg20782117	7	95865631	SLC25A13	OpenSea	-16563	MIR591	-0.00145746	9.71375e-05	6.90616e-51	-0.00147364	0.000166474	8.5906e-19	61.6385	33.8882	0.00125153	2.20733e-07	8.5906e-19	------?--------	yes	no
cg19264571	18	10454085	APCDD1	Island	-539	APCDD1	0.000856433	9.67573e-05	8.64621e-19	0.000838297	0.000136984	9.3755e-10	42.4702	22.597	0.0467748	1.00858e-07	8.64621e-19	++++++?++++++++	no	yes
cg12813802	8	97316933	PTDSS1	OpenSea	0	PTDSS1	-0.000364146	4.11408e-05	8.65785e-19	-0.000351512	4.8338e-05	3.54296e-13	18.142	13.4379	0.26567	4.83678e-09	8.65785e-19	----???--------	no	no
cg01026898	11	44995262	LOC221122	OpenSea	-190	LOC221122	0.000472795	5.34195e-05	8.70357e-19	0.000472795	5.34195e-05	8.70357e-19	0	11.2451	0.666684	0	8.70357e-19	+++++++++++++-+	no	no
cg11384744	7	16794623	TSPAN13	S_Shore	1273	TSPAN13	-0.000929588	0.000105051	8.83856e-19	-0.000929588	0.000105051	8.83856e-19	0	10.9765	0.612782	0	8.83856e-19	-----?---------	no	no
cg14097568	1	94792942	NA	OpenSea	-52318	ARHGAP29	-0.000616674	6.9703e-05	8.97737e-19	-0.000616674	6.9703e-05	8.97737e-19	0	5.36341	0.966298	0	8.97737e-19	------?--------	no	no
cg15954235	6	34514887	SPDEF	S_Shelf	0	SPDEF	-0.000906019	6.33371e-05	2.04524e-46	-0.000883612	9.98862e-05	9.05615e-19	52.7849	27.5336	0.0105056	6.54183e-08	9.05615e-19	------?--------	yes	no
cg13280041	6	138866865	NHSL1	OpenSea	0	NHSL1	0.000834989	9.44008e-05	9.14095e-19	0.000849159	0.000109845	1.07113e-14	19.227	17.3325	0.23889	3.31198e-08	9.14095e-19	+++++++++++++++	no	yes
cg18959309	1	220864248	C1orf115	Island	621	C1orf115	0.000612256	6.92247e-05	9.19571e-19	0.000634354	8.44084e-05	5.67829e-14	26.2261	18.9769	0.165834	2.64513e-08	9.19571e-19	+++++++++++++-+	no	no
cg25937577	22	31536476	PLA2G3	OpenSea	-7	PLA2G3	0.000679068	7.67847e-05	9.25254e-19	0.000679068	7.67847e-05	9.25254e-19	0	6.50156	0.925982	0	9.25254e-19	++++++?++++++++	no	yes
cg17806418	6	29599319	GABBR1	N_Shore	843	GABBR1	0.00136081	0.000153909	9.43083e-19	0.00134451	0.000168592	1.52501e-15	11.5422	14.6963	0.326695	4.51488e-08	9.43083e-19	++++++++++++?-+	no	yes
cg14691388	8	140711270	KCNK9	N_Shelf	0	KCNK9	0.000585663	6.62466e-05	9.51629e-19	0.000585663	6.62466e-05	9.51629e-19	0	10.8831	0.695192	0	9.51629e-19	+++++++++++++-+	no	no
cg26740249	17	76036514	TNRC6C	N_Shore	-8411	TNRC6C	-0.000869972	9.84145e-05	9.5822e-19	-0.000892741	0.000119551	8.17557e-14	23.5588	18.3147	0.19282	4.70488e-08	9.5822e-19	-------------+-	no	no
cg00442646	6	159278649	OSTCL	OpenSea	15	OSTCP1	0.000442183	5.00216e-05	9.58523e-19	0.000442183	5.00216e-05	9.58523e-19	0	12.1859	0.59138	0	9.58523e-19	+++++++++++++-+	no	no
cg23950233	6	33245739	B3GALT4	S_Shore	823	B3GALT4	-0.00132255	0.000149632	9.68394e-19	-0.00127958	0.000195963	6.59093e-11	31.7233	19.0402	0.121864	1.53815e-07	9.68394e-19	------------?++	no	yes
cg22777724	17	46622516	HOXB2	S_Shore	-123	HOXB2	-0.000797065	9.01871e-05	9.75318e-19	-0.000797065	9.01871e-05	9.75318e-19	0	12.017	0.60494	0	9.75318e-19	-------------+-	no	yes
cg07285673	2	29337984	CLIP4	Island	-323	CLIP4	-0.000547902	6.20178e-05	1.00459e-18	-0.000524129	7.34463e-05	9.59305e-13	19.1062	16.0705	0.245346	1.3605e-08	1.00459e-18	------?------+-	no	no
cg10977734	6	30582416	PPP1R10	N_Shelf	0	PPP1R10	-0.000482415	5.46136e-05	1.01688e-18	-0.000482415	5.46136e-05	1.01688e-18	0	7.742	0.859993	0	1.01688e-18	------------?--	no	no
cg06474225	10	124228770	HTRA1	OpenSea	0	HTRA1	-0.00104676	0.000118515	1.02508e-18	-0.00113103	0.000170311	3.11653e-11	41.6143	22.2657	0.0513789	1.4819e-07	1.02508e-18	-----------?-+-	no	no
cg11002698	6	111135096	CDK19	N_Shore	-727	AMD1	-0.000846183	9.58195e-05	1.0374e-18	-0.000845195	9.90492e-05	1.42497e-17	4.09039	14.5971	0.40624	6.12735e-09	1.0374e-18	---------------	no	no
cg21138542	6	170581502	NA	S_Shore	9791	DLL1	-0.000560434	6.34966e-05	1.08296e-18	-0.000560434	6.34966e-05	1.08296e-18	0	7.19605	0.891767	0	1.08296e-18	------?--------	no	no
cg16205352	12	49688176	PRPH	N_Shore	-732	PRPH	0.000805849	9.13027e-05	1.0837e-18	0.000805228	9.93621e-05	5.31924e-16	11.0589	14.6164	0.331907	1.50693e-08	1.0837e-18	++++++?++++++-+	no	yes
cg24003955	1	9912508	CTNNBIP1	OpenSea	0	CTNNBIP1	-0.000653989	7.4103e-05	1.09056e-18	-0.000651845	7.5695e-05	7.21332e-18	2.48557	11.2804	0.420082	1.78113e-09	1.09056e-18	----??-------?+	no	no
cg17107867	1	153522407	S100A3	OpenSea	-673	S100A3	0.000626389	7.09825e-05	1.09895e-18	0.00066348	0.000103769	1.61793e-10	47.6759	26.7563	0.0207065	7.08021e-08	1.09895e-18	+++++++++-+++++	no	no
cg11824191	1	183274124	NMNAT2	OpenSea	-115	NMNAT2	0.00061715	6.99377e-05	1.10171e-18	0.000618702	8.74734e-05	1.51577e-12	28.3375	19.536	0.145462	3.01062e-08	1.10171e-18	+++++++++++++-+	no	no
cg07313882	17	76121348	TMC6	OpenSea	458	TMC6	-0.000517526	5.86538e-05	1.11026e-18	-0.000517526	5.86538e-05	1.11026e-18	0	9.20255	0.81786	0	1.11026e-18	---------------	no	no
cg08645860	16	85969301	NA	OpenSea	13090	IRF8	-0.00115415	8.09094e-05	3.63075e-46	-0.00113438	0.000128566	1.11063e-18	54.6364	30.8618	0.0057958	1.22821e-07	1.11063e-18	-------------+-	yes	no
cg26216433	14	104346591	NA	OpenSea	22205	LOC145216	-0.000887	0.000100529	1.11086e-18	-0.000844815	0.000122261	4.84981e-12	23.908	17.0846	0.195466	4.68445e-08	1.11086e-18	------?------+-	no	no
cg00499700	5	76116088	F2RL1	Island	1256	F2RL1	-0.000706827	8.01277e-05	1.13184e-18	-0.000706827	8.01277e-05	1.13184e-18	0	7.84985	0.897001	0	1.13184e-18	---------------	no	yes
cg07691146	13	51797646	FAM124A	S_Shore	1177	FAM124A	0.00112835	0.000127923	1.13847e-18	0.00112835	0.000127923	1.13847e-18	0	10.2821	0.670721	0	1.13847e-18	++++++?++++++-+	no	no
cg05310240	17	47979069	NA	N_Shore	52870	FLJ45513	0.00079254	8.98737e-05	1.16134e-18	0.000800554	0.000101819	3.7653e-15	16.8662	15.6374	0.269263	2.37302e-08	1.16134e-18	++++++?++++++-+	no	no
cg21745599	19	15755338	CYP4F3	OpenSea	0	CYP4F3	-0.000555418	6.29947e-05	1.17657e-18	-0.000555103	6.49891e-05	1.32517e-17	3.96229	12.4951	0.406781	2.22471e-09	1.17657e-18	---?--------?--	no	no
cg12307314	5	142206724	ARHGAP26	OpenSea	32445	BC039527	-0.00052153	5.91538e-05	1.18078e-18	-0.00052153	5.91538e-05	1.18078e-18	0	11.925	0.533807	0	1.18078e-18	------?-----+--	no	no
cg13976502	14	74227875	C14orf43	S_Shore	-874	C14orf43	-0.000595122	6.75116e-05	1.19569e-18	-0.000546356	9.55148e-05	1.0645e-08	38.9725	22.9405	0.0612449	4.66045e-08	1.19569e-18	-----------+---	no	no
cg16710042	2	165760725	SLC38A11	OpenSea	0	SLC38A11	-0.000643448	7.29995e-05	1.20317e-18	-0.000643448	7.29995e-05	1.20317e-18	0	12.2243	0.509339	0	1.20317e-18	------?--------	no	no
cg22828383	12	125002191	NCOR2	Island	649	NCOR2	-0.0020348	0.00010525	2.83268e-83	-0.00201544	0.000228698	1.22209e-18	75.5145	57.1767	3.64542e-07	5.40862e-07	1.22209e-18	---------------	yes	yes
cg04663194	11	66315239	ACTN3	S_Shore	849	ACTN3	0.000650349	7.37989e-05	1.22439e-18	0.000646128	8.92234e-05	4.4315e-13	24.6047	18.5688	0.182089	2.76435e-08	1.22439e-18	+++++++++++++-+	no	no
cg13298859	7	2551996	LFNG	OpenSea	-166	LFNG	-0.000778207	8.83118e-05	1.22888e-18	-0.000778207	8.83118e-05	1.22888e-18	0	10.1675	0.680186	0	1.22888e-18	---?-----------	no	no
cg08634298	1	64337861	ROR1	OpenSea	-75733	Mir_544	0.00073792	8.37735e-05	1.2681e-18	0.000732818	0.000124509	3.96474e-09	48.2975	27.078	0.018809	1.023e-07	1.2681e-18	+++++++++++++-+	no	no
cg04610667	7	75704037	NA	OpenSea	8107	MDH2	0.000608744	6.91127e-05	1.27407e-18	0.000608722	7.01781e-05	4.17376e-18	1.75418	13.2321	0.430047	1.2586e-09	1.27407e-18	++++++?++++++-+	no	no
cg06759518	3	72496799	RYBP	Island	-1025	RYBP	0.000625455	7.10108e-05	1.27526e-18	0.000665659	9.4574e-05	1.94313e-12	35.7753	21.7985	0.0828515	4.39457e-08	1.27526e-18	+++++++++++++++	no	yes
cg26619671	16	89638625	NA	N_Shelf	-3550	CPNE7	-0.000520903	5.91421e-05	1.27798e-18	-0.000520903	5.91421e-05	1.27798e-18	0	13.9088	0.456527	0	1.27798e-18	--------------+	no	no
cg03108070	6	33245490	B3GALT4	Island	574	B3GALT4	-0.000633205	7.19009e-05	1.28965e-18	-0.000620458	0.000102335	1.33585e-09	41.2465	22.1263	0.053435	5.37714e-08	1.28965e-18	------------?--	no	no
cg26761744	6	11779039	C6orf105	OpenSea	241	C6orf105	0.000615775	6.99313e-05	1.30349e-18	0.000615775	6.99313e-05	1.30349e-18	0	13.2333	0.508243	0	1.30349e-18	+++++++++++++++	no	yes
cg24504289	6	32061478	TNXB	N_Shelf	4094	TNXB	0.000600773	6.82292e-05	1.30607e-18	0.000621137	9.63654e-05	1.1511e-10	44.2658	21.5308	0.043128	4.96219e-08	1.30607e-18	+++++?++++++?-+	no	no
cg07871633	19	41639260	NA	N_Shore	-2676	DQ590318	-0.000540929	6.14341e-05	1.30815e-18	-0.000540929	6.14341e-05	1.30815e-18	0	8.59279	0.475679	0	1.30815e-18	---?-??-----??-	no	no
cg13228442	22	41763512	TEF	OpenSea	121	TEF	-0.000442875	5.02986e-05	1.30964e-18	-0.000442875	5.02986e-05	1.30964e-18	0	9.20056	0.757633	0	1.30964e-18	------?------++	no	yes
cg01577760	11	67776123	ALDH3B1	OpenSea	76	ALDH3B1	-0.000467866	5.31469e-05	1.32904e-18	-0.000470898	7.12844e-05	3.95107e-11	32.8115	19.3485	0.112687	2.06066e-08	1.32904e-18	------?------+-	no	yes
cg05767562	17	76227422	LOC283999	N_Shore	32	TMEM235	0.000576913	6.55377e-05	1.33491e-18	0.000582795	8.93407e-05	6.87833e-11	37.996	22.5792	0.0674711	4.1177e-08	1.33491e-18	+++++-+++++++++	no	yes
cg10702418	7	157090031	NA	N_Shelf	27965	UBE3C	-0.00061784	7.01941e-05	1.34543e-18	-0.00061784	7.01941e-05	1.34543e-18	0	11.9599	0.609525	0	1.34543e-18	---------------	no	no
cg05526498	17	49012893	NA	S_Shelf	26641	SPAG9	-0.000925142	6.79098e-05	2.91906e-42	-0.000942724	0.000107114	1.3549e-18	52.1085	27.1447	0.0118855	7.43309e-08	1.3549e-18	------?--------	yes	no
cg05339037	19	13951168	NA	N_Shelf	-3695	LOC284454	-0.000448982	5.10169e-05	1.36013e-18	-0.000442566	6.58813e-05	1.84709e-11	33.4191	19.5251	0.1077	1.89355e-08	1.36013e-18	------?--------	no	yes
cg12970171	5	6766613	NA	OpenSea	9452	PAPD7	-0.0011233	7.75518e-05	1.51708e-47	-0.00110386	0.000125464	1.39007e-18	56.6494	27.6813	0.00615735	1.05843e-07	1.39007e-18	------?------?-	yes	no
cg06320380	2	218770208	TNS1	OpenSea	-24	TNS1	-0.000285713	3.2482e-05	1.41745e-18	-0.000320443	5.52057e-05	6.45523e-09	49.9069	25.9517	0.0172566	1.6976e-08	1.41745e-18	------?----+---	no	no
cg00152259	17	34957477	MRM1	N_Shore	244	DHRS11	-0.000359518	4.08735e-05	1.41968e-18	-0.000349658	5.70234e-05	8.68741e-10	39.9487	23.3134	0.0553572	1.75317e-08	1.41968e-18	--------------+	no	no
cg26008908	12	120799332	MSI1	N_Shore	0	MSI1	0.000414937	4.71758e-05	1.42351e-18	0.000413167	6.33315e-05	6.8513e-11	32.902	19.3746	0.111938	1.66728e-08	1.42351e-18	++++++?+++++--+	no	no
cg00052684	6	35694245	FKBP5	N_Shore	293	LOC285847	-0.0010908	0.00012406	1.46276e-18	-0.00108936	0.000170017	1.48055e-10	39.5187	16.534	0.0853318	1.16477e-07	1.46276e-18	-----??--+--??-	no	no
cg14030402	1	53682341	C1orf123	N_Shelf	2472	CPT2	-0.000318333	3.62143e-05	1.49209e-18	-0.000314524	4.02554e-05	5.5748e-15	10.6523	14.5499	0.336287	2.37675e-09	1.49209e-18	------?--------	no	no
cg23230929	2	87883547	NA	OpenSea	-45726	MIR4435-1	0.000676346	7.69573e-05	1.5145e-18	0.000668322	9.13311e-05	2.52501e-13	23.8761	18.3911	0.189546	2.86398e-08	1.5145e-18	+++++++++++++++	no	no
cg20004827	10	135026878	KNDC1	N_Shelf	6170	KNDC1	-0.000470812	5.35777e-05	1.5298e-18	-0.000470812	5.35777e-05	1.5298e-18	0	4.58116	0.990831	0	1.5298e-18	---------------	no	no
cg13423371	9	138701748	CAMSAP1	OpenSea	0	CAMSAP1	0.000480628	5.46964e-05	1.53335e-18	0.000499762	6.76202e-05	1.46038e-13	24.4643	18.5343	0.183518	1.54875e-08	1.53335e-18	+++++++++++++-+	no	no
cg12127863	13	100252695	NA	OpenSea	-6223	CLYBL	0.000713885	8.12564e-05	1.55553e-18	0.000713885	8.12564e-05	1.55553e-18	0	8.94945	0.834275	0	1.55553e-18	+++++++++++++-+	no	no
cg05570258	7	105662884	FLJ23834	OpenSea	7225	CDHR3	-0.000370158	4.21349e-05	1.56274e-18	-0.000330318	5.99468e-05	3.58458e-08	32.9698	20.8861	0.104587	1.48268e-08	1.56274e-18	---+-------+-++	no	no
cg18147098	1	212688916	NA	S_Shore	-49759	ATF3	0.00111038	0.000126406	1.57468e-18	0.00111038	0.000126406	1.57468e-18	0	8.01393	0.842691	0	1.57468e-18	++++++?++++++-+	no	yes
cg10893437	13	115079492	ZNF828	N_Shore	-472	CHAMP1	-0.000651488	7.41854e-05	1.60753e-18	-0.00064782	7.64984e-05	2.48747e-17	3.3791	13.4546	0.413338	2.85585e-09	1.60753e-18	------?-+---++-	no	no
cg20236750	10	95516908	LGI1	OpenSea	-657	LGI1	0.000734674	8.368e-05	1.64102e-18	0.000737793	9.213e-05	1.16428e-15	12.1086	14.791	0.320582	1.41107e-08	1.64102e-18	++++++?++++++-+	no	no
cg25114611	6	35696870	FKBP5	S_Shore	-473	FKBP5	-0.000934016	6.27388e-05	3.9816e-50	-0.000886733	0.000101001	1.64216e-18	54.9775	31.0956	0.00537518	7.59403e-08	1.64216e-18	---------------	yes	yes
cg22284398	2	46119607	PRKCE	OpenSea	46710	PRKCE	-0.000465284	5.30141e-05	1.68467e-18	-0.000462863	5.42979e-05	1.53461e-17	2.96011	14.4271	0.418404	1.33988e-09	1.68467e-18	---------------	no	no
cg04701628	16	31492263	NA	S_Shelf	-2175	SLC5A2	-0.000485969	5.53712e-05	1.68541e-18	-0.000463023	6.74675e-05	6.74713e-12	23.564	17.0077	0.198953	1.39418e-08	1.68541e-18	---+-?-------+-	no	no
cg13523217	9	135987503	RALGDS	OpenSea	-3250	RALGDS	-0.000465603	5.30514e-05	1.68731e-18	-0.000465603	5.30514e-05	1.68731e-18	0	13.5861	0.480982	0	1.68731e-18	---------------	no	no
cg23039807	2	240425897	NA	OpenSea	-74097	BC132948	0.000749287	8.5375e-05	1.68755e-18	0.000749287	8.5375e-05	1.68755e-18	0	13.6496	0.476126	0	1.68755e-18	+++++++++++++-+	no	no
cg04562683	1	3638722	TP73	S_Shelf	-5319	TP73	-0.000354214	4.03603e-05	1.68967e-18	-0.000358824	4.96844e-05	5.12034e-13	20.4008	16.3318	0.231675	6.4346e-09	1.68967e-18	-----+?--------	no	no
cg02767093	13	99130655	STK24	S_Shelf	0	STK24	-0.000445919	5.08128e-05	1.69811e-18	-0.000445919	5.08128e-05	1.69811e-18	0	11.5774	0.562561	0	1.69811e-18	-----?--------+	no	no
cg16026647	17	15689920	MEIS3P1	Island	-243	MEIS3P1	0.000662987	7.55496e-05	1.70132e-18	0.000657282	8.02957e-05	2.7058e-16	8.50037	12.0219	0.361999	6.58721e-09	1.70132e-18	+++?++?+++++?-+	no	no
cg22663389	17	57929274	NA	OpenSea	-4369	U6	-0.000307683	3.50631e-05	1.70753e-18	-0.000307683	3.50631e-05	1.70753e-18	0	12.2714	0.584518	0	1.70753e-18	---------------	no	no
cg01316378	10	63629580	NA	OpenSea	-31432	ARID5B	-0.000447649	5.10136e-05	1.70761e-18	-0.000451098	7.04646e-05	1.53582e-10	38.8157	19.6129	0.0747725	2.23775e-08	1.70761e-18	----?-?--------	no	no
cg03227037	20	62212228	NA	S_Shelf	-6636	PRIC285	-0.000905613	0.000103213	1.72139e-18	-0.000905613	0.000103213	1.72139e-18	0	7.68048	0.863776	0	1.72139e-18	-----?--+------	no	no
cg05122026	11	75114223	SNORD15B	S_Shelf	0	RPS3	-0.000398036	4.53685e-05	1.7336e-18	-0.000395931	6.98789e-05	1.46204e-08	49.718	25.8542	0.0177834	3.01109e-08	1.7336e-18	-----+?--------	no	no
cg12217625	1	159825628	VSIG8	S_Shore	-491	C1orf204	0.00102633	0.000116982	1.7337e-18	0.00102633	0.000117586	2.58566e-18	0.591435	13.0773	0.441855	1.20054e-09	1.7337e-18	++++++?++++++-+	no	yes
cg20181887	12	123753272	CDK2AP1	N_Shore	0	CDK2AP1	-0.00110377	0.000125809	1.73487e-18	-0.00109233	0.000133609	2.94405e-16	7.60772	15.1528	0.367791	2.03184e-08	1.73487e-18	---+-----------	no	no
cg01604411	19	41834514	NA	N_Shelf	2297	TGFB1	-0.000548797	6.25635e-05	1.75767e-18	-0.000548797	6.25635e-05	1.75767e-18	0	12.788	0.54328	0	1.75767e-18	---+-----------	no	no
cg16116203	12	6876922	PTMS	Island	-281	MLF2	0.000641019	7.30831e-05	1.76932e-18	0.000641019	7.30831e-05	1.76932e-18	0	12.4103	0.573389	0	1.76932e-18	+++++++++++++-+	no	no
cg05815196	22	31536540	PLA2G3	OpenSea	-71	PLA2G3	0.000598039	6.81914e-05	1.7866e-18	0.000597736	6.88634e-05	3.95674e-18	1.24773	13.1643	0.435206	8.56489e-10	1.7866e-18	+++++++++++++?+	no	yes
cg07107113	1	16087752	FBLIM1	S_Shore	0	FBLIM1	0.000609105	6.94633e-05	1.80684e-18	0.000629665	9.06938e-05	3.84515e-12	31.5951	19.0045	0.122964	3.29884e-08	1.80684e-18	+++++-?++++++-+	no	no
cg09564361	8	93537362	NA	OpenSea	187827	AK128161	-0.00042007	4.79088e-05	1.81681e-18	-0.000415703	4.99952e-05	9.18721e-17	4.29881	13.5839	0.403783	1.54988e-09	1.81681e-18	-----?+-------+	no	no
cg16773741	22	19513017	CLDN5	S_Shore	-157	CLDN5	0.000932124	0.000106334	1.8508e-18	0.000940541	0.000149793	3.40904e-10	42.084	24.1729	0.0436662	1.28284e-07	1.8508e-18	+++++-+++++++++	no	yes
cg00591515	19	54971526	LENG8	N_Shore	-614	KIAA1932	-0.000380973	4.34616e-05	1.85527e-18	-0.000391495	5.17633e-05	3.93357e-14	20.3678	16.3251	0.232021	7.19357e-09	1.85527e-18	-------------?-	no	no
cg07093539	17	79945199	ASPSCR1	Island	0	ASPSCR1	-0.000507693	5.79178e-05	1.85542e-18	-0.000507693	5.79178e-05	1.85542e-18	0	10.7543	0.705221	0	1.85542e-18	------------++-	no	no
cg13341412	6	124151453	NKAIN2	OpenSea	0	NKAIN2	-0.000653853	7.4606e-05	1.88304e-18	-0.000656755	0.000110026	2.38616e-09	46.3531	24.2325	0.0290572	7.0588e-08	1.88304e-18	-----?-------+-	no	no
cg26682407	13	113660246	MCF2L	N_Shelf	0	MCF2L	-0.000578191	6.59775e-05	1.89355e-18	-0.000559461	8.79292e-05	1.98324e-10	34.7426	19.9211	0.0971951	3.39961e-08	1.89355e-18	------?----+---	no	yes
cg21937377	3	194868750	C3orf21	OpenSea	8427	XXYLT1	-0.00100908	0.000115147	1.89413e-18	-0.000982724	0.000163003	1.65108e-09	43.3237	22.9373	0.0424352	1.4716e-07	1.89413e-18	------?--------	no	yes
cg14096899	2	240697719	NA	OpenSea	0	LOC150935	0.000804836	9.185e-05	1.90958e-18	0.000807536	9.70898e-05	8.99017e-17	6.83127	15.0265	0.376345	9.67513e-09	1.90958e-18	+++++++++++++++	no	no
cg05793930	1	110204227	GSTM4	OpenSea	0	GSTM4	0.000778798	8.89004e-05	1.94646e-18	0.000777157	9.94531e-05	5.52654e-15	13.8338	13.9266	0.305422	1.73458e-08	1.94646e-18	++++++??+++++-+	no	no
cg01715572	2	232093057	ARMC9	OpenSea	0	ARMC9	-0.000599517	6.84511e-05	1.98185e-18	-0.000605364	0.000100501	1.70756e-09	44.8911	23.5896	0.0351214	5.65828e-08	1.98185e-18	-----?---------	no	no
cg20793071	1	54520450	C1orf83	S_Shore	623	MIR4781	-0.000549686	6.27654e-05	1.99128e-18	-0.000549686	6.27654e-05	1.99128e-18	0	10.8974	0.694073	0	1.99128e-18	---------------	no	no
cg15164472	3	195914113	NA	OpenSea	10209	ZDHHC19	-0.000731223	8.3496e-05	1.9947e-18	-0.000731223	8.3496e-05	1.9947e-18	0	11.6983	0.630516	0	1.9947e-18	---------------	no	no
cg21147708	6	7611002	SNRNP48	OpenSea	0	SNRNP48	-0.000982254	0.000112164	1.99921e-18	-0.000982254	0.000112164	1.99921e-18	0	12.7338	0.468578	0	1.99921e-18	-------------?-	no	no
cg02504211	3	194815434	C3orf21	OpenSea	0	XXYLT1	0.000542948	6.20083e-05	2.02193e-18	0.000542948	6.20083e-05	2.02193e-18	0	12.618	0.556802	0	2.02193e-18	+++++++++++++++	no	no
cg25520960	2	219863984	NA	N_Shelf	2382	MIR375	0.000715692	8.17465e-05	2.04067e-18	0.000723198	9.62323e-05	5.68556e-14	21.2644	16.511	0.222635	2.62195e-08	2.04067e-18	++++++?++++++-+	no	no
cg00476653	13	47169346	LRCH1	OpenSea	0	LRCH1	-0.000891905	0.000101893	2.07035e-18	-0.000891905	0.000101893	2.07035e-18	0	10.4905	0.725519	0	2.07035e-18	---------------	no	no
cg09616559	2	25921151	NA	OpenSea	-1094	Y_RNA	0.000523364	5.97948e-05	2.08351e-18	0.000528484	6.33696e-05	7.44728e-17	5.96915	14.8887	0.385803	3.63002e-09	2.08351e-18	+++++++++++++++	no	no
cg01894038	11	77741873	NA	OpenSea	-7553	KCTD14	-0.00107093	6.25354e-05	9.64369e-66	-0.00106822	0.000122047	2.08664e-18	69.5751	42.7281	4.97582e-05	1.30854e-07	2.08664e-18	------?--------	yes	no
cg11087049	14	51296586	NIN	N_Shore	1253	NIN	-0.000356919	4.0781e-05	2.09421e-18	-0.000356919	4.0781e-05	2.09421e-18	0	6.44214	0.928572	0	2.09421e-18	------?--------	no	no
cg12774946	6	129966801	ARHGAP18	OpenSea	0	ARHGAP18	0.000826506	9.44395e-05	2.1016e-18	0.000830408	0.000113521	2.57289e-13	21.7133	16.6056	0.217965	3.65888e-08	2.1016e-18	+++++++++++++?+	no	no
cg08576185	16	2055684	ZNF598	S_Shore	-3260	ZNF598	-0.00165646	0.000100153	1.91246e-61	-0.00152081	0.00017378	2.10792e-18	61.4146	33.6915	0.00134042	2.36495e-07	2.10792e-18	------?--------	yes	yes
cg03508063	17	7124385	DLG4	S_Shore	-1016	DLG4	-0.000558994	6.38758e-05	2.10971e-18	-0.000550852	6.9357e-05	1.9851e-15	10.0809	15.5695	0.340362	7.1644e-09	2.10971e-18	---+-----------	no	no
cg01287088	5	176827392	PFN3	Island	245	PFN3	0.000950237	0.000108594	2.12704e-18	0.000967483	0.000140755	6.26243e-12	28.2393	19.5093	0.146387	7.4687e-08	2.12704e-18	+++++++++++++++	no	yes
cg04797957	17	76840488	NA	S_Shelf	-3519	USP36	-0.000577555	6.60042e-05	2.12843e-18	-0.000559166	8.17323e-05	7.84034e-12	26.7118	19.1027	0.161063	2.51033e-08	2.12843e-18	-----+---------	no	no
cg06616081	15	77336938	TSPAN3	OpenSea	0	TSPAN3	-0.000618122	7.06589e-05	2.17239e-18	-0.000626206	9.3918e-05	2.60061e-11	33.7861	19.6333	0.104737	3.76038e-08	2.17239e-18	------?--------	no	no
cg07419740	5	172410441	ATP6V0E1	N_Shore	-321	ATP6V0E1	-0.000272557	3.11594e-05	2.18754e-18	-0.000272557	3.11594e-05	2.18754e-18	0	6.38481	0.93102	0	2.18754e-18	-----?---------	no	no
cg10327769	17	43340243	LOC100133991	S_Shore	244	MAP3K14	-0.000456252	5.21617e-05	2.19329e-18	-0.000445424	6.01525e-05	1.31239e-13	18.5359	15.9579	0.251408	8.99088e-09	2.19329e-18	------?-+------	no	yes
cg01297180	11	16625289	NA	N_Shore	0	SOX6	0.000665859	7.61542e-05	2.25872e-18	0.00065262	9.14336e-05	9.49512e-13	22.3217	18.023	0.205733	2.61271e-08	2.25872e-18	++++++++++++--+	no	no
cg13359765	1	234350988	SLC35F3	S_Shore	-154	AK054726	0.0007627	8.72444e-05	2.28799e-18	0.00075808	0.000100746	5.28425e-14	19.2256	16.0942	0.24408	2.63704e-08	2.28799e-18	++++++?++++++-+	no	no
cg24949488	10	98064362	DNTT	OpenSea	278	DNTT	-0.000562509	6.43457e-05	2.29051e-18	-0.000562509	6.43457e-05	2.29051e-18	0	9.28446	0.751136	0	2.29051e-18	--+---?--------	no	no
cg14923289	6	52535675	TMEM14A	N_Shore	-208	TMEM14A	-0.000308438	3.52836e-05	2.2964e-18	-0.000314018	4.17932e-05	5.75156e-14	18.5261	15.956	0.251512	4.2416e-09	2.2964e-18	-------------?-	no	no
cg07079231	16	21169331	DNAH3	N_Shore	-580	TMEM159	-0.000792606	9.06713e-05	2.29973e-18	-0.000803082	0.000127474	2.97733e-10	38.3686	21.0931	0.0711068	7.73498e-08	2.29973e-18	-----?---+-----	no	no
cg24167372	5	146888628	NA	N_Shore	991	DPYSL3	0.000585574	6.6996e-05	2.32225e-18	0.000585574	6.6996e-05	2.32225e-18	0	11.1762	0.672143	0	2.32225e-18	+++++++++++++-+	no	no
cg14838757	1	180662660	XPR1	OpenSea	0	XPR1	0.000760033	8.69646e-05	2.33988e-18	0.000723107	0.000111361	8.39541e-11	29.2184	16.9536	0.151353	4.29801e-08	2.33988e-18	+++++?+++++--?+	no	no
cg09974965	14	106361640	NA	OpenSea	0	KIAA0125	-0.000788196	9.01882e-05	2.34224e-18	-0.000800723	0.000117281	8.64916e-12	32.7191	14.863	0.137135	4.62154e-08	2.34224e-18	---?--??----?--	no	yes
cg21848084	1	3264381	PRDM16	OpenSea	0	PRDM16	-0.000639396	7.31888e-05	2.40963e-18	-0.000615023	9.56419e-05	1.27203e-10	30.9889	18.8376	0.128227	3.57227e-08	2.40963e-18	------?--------	no	no
cg21828716	14	23857953	MYH6	N_Shore	-78	MIR208A	0.000558162	6.38918e-05	2.41408e-18	0.000563796	6.66587e-05	2.72116e-17	4.74736	14.6978	0.399123	3.21949e-09	2.41408e-18	+++++++++++++-+	no	no
cg13702222	3	152017240	MBNL1	OpenSea	47	MBNL1	-0.000907293	0.000103861	2.42208e-18	-0.000907293	0.000103861	2.42208e-18	0	4.63421	0.990281	0	2.42208e-18	---------------	no	no
cg00534318	3	129032826	NA	N_Shore	787	H1FX	-0.000550751	6.30654e-05	2.47976e-18	-0.000550751	6.30654e-05	2.47976e-18	0	8.64326	0.853202	0	2.47976e-18	---------------	no	no
cg05498726	22	19512942	CLDN5	S_Shore	-82	CLDN5	0.000840181	9.621e-05	2.48496e-18	0.000841376	0.000102198	1.82839e-16	7.84233	15.1914	0.3652	1.22557e-08	2.48496e-18	+++++++++++++++	no	yes
cg25571880	2	233384489	NA	N_Shelf	-683	PRSS56	0.000872792	9.99447e-05	2.48545e-18	0.000874593	0.000102553	1.48661e-17	2.87282	14.4141	0.419338	4.67281e-09	2.48545e-18	+++++++++++++-+	no	no
cg13871826	1	86045347	CYR61	N_Shore	-1096	CYR61	0.00070858	8.11406e-05	2.48582e-18	0.000722201	0.000104293	4.36749e-12	31.1501	18.8817	0.126819	4.3609e-08	2.48582e-18	++++++?++++++-+	no	no
cg02483931	17	34202461	CCL5	OpenSea	0	CCL5	0.000516915	5.92046e-05	2.52449e-18	0.000495634	7.43288e-05	2.59082e-11	27.423	19.2898	0.154167	2.08451e-08	2.52449e-18	+++-+++++++++-+	no	no
cg23238677	2	170157334	LRP2	OpenSea	-25708	BC016143	0.000704568	8.06977e-05	2.52512e-18	0.000704568	8.06977e-05	2.52512e-18	0	13.4212	0.493661	0	2.52512e-18	+++-+++++++++++	no	no
cg23007087	15	90380258	AP3S2	OpenSea	0	AP3S2	-0.000690354	7.9073e-05	2.53338e-18	-0.000716631	0.000107626	2.76573e-11	34.9756	21.5304	0.0887928	5.37103e-08	2.53338e-18	-----------+---	no	no
cg13654836	17	55365912	MSI2	OpenSea	20018	MSI2	-0.0005703	6.53222e-05	2.53409e-18	-0.0005703	6.53222e-05	2.53409e-18	0	12.3928	0.495723	0	2.53409e-18	------?----+---	no	no
cg18979623	20	62434140	ZBTB46	Island	0	ZBTB46	-0.00144229	0.000165214	2.55038e-18	-0.00151986	0.000255484	2.69856e-09	46.5674	13.1006	0.0696947	2.10996e-07	2.55038e-18	--????-?----??-	no	no
cg07188665	16	67200492	HSF4	S_Shore	0	HSF4	0.00045635	5.22759e-05	2.55504e-18	0.000482021	7.72692e-05	4.42617e-10	44.767	25.3471	0.031291	3.50915e-08	2.55504e-18	+++++++++++++-+	no	no
cg07103201	17	20171047	CYTSB	OpenSea	28304	SPECC1	-0.000618462	7.08542e-05	2.57732e-18	-0.00057889	8.79737e-05	4.6961e-11	26.9811	17.8036	0.16512	2.72151e-08	2.57732e-18	-------?-------	no	no
cg02438611	17	55828107	NA	OpenSea	-38702	7SK	0.000773162	8.85807e-05	2.58443e-18	0.000770731	0.000112041	6.02663e-12	27.3583	17.8961	0.161506	4.38855e-08	2.58443e-18	++++++?++++++-+	no	yes
cg11905611	12	14720974	PLBD1	Island	-183	PLBD1	0.000672302	7.7034e-05	2.60709e-18	0.00074803	0.000118576	2.81876e-10	46.2633	24.192	0.0294089	7.69369e-08	2.60709e-18	++++++?++++++++	no	yes
cg24059075	12	49688316	PRPH	N_Shore	-592	PRPH	0.000514219	5.89227e-05	2.61498e-18	0.000506189	6.95116e-05	3.28722e-13	16.9995	15.6626	0.267832	1.08794e-08	2.61498e-18	+++++-?++++++-+	no	yes
cg12526298	17	17875168	TOM1L2	Island	616	TOM1L2	-0.000918161	0.000105241	2.677e-18	-0.000806979	0.000170819	2.31044e-06	48.4643	17.4636	0.0419316	1.20677e-07	2.677e-18	-?--?-?-?--?+--	no	no
cg06362313	12	6645287	GAPDH	S_Shore	-378	DL491527	-0.000553353	6.34336e-05	2.70096e-18	-0.000547145	6.77436e-05	6.6537e-16	8.81208	15.3529	0.354464	6.02226e-09	2.70096e-18	---------------	no	no
cg15700009	11	18415711	LDHA	N_Shore	-224	LDHA	-0.000672107	7.70586e-05	2.73279e-18	-0.000645634	9.51938e-05	1.18268e-11	23.938	17.0913	0.195163	2.79231e-08	2.73279e-18	---+---------?-	no	no
cg16891104	22	45681015	UPK3A	Island	148	UPK3A	0.000523209	6.00059e-05	2.79947e-18	0.000523209	6.00059e-05	2.79947e-18	0	13.6165	0.478654	0	2.79947e-18	+++++++++++++-+	no	no
cg04734784	17	75251087	NA	N_Shore	-26404	43352	-0.000421822	4.83857e-05	2.83364e-18	-0.000421822	4.83857e-05	2.83364e-18	0	9.39422	0.804998	0	2.83364e-18	---------------	no	no
cg25219643	11	86106473	CCDC81	OpenSea	257	CCDC81	0.000566965	6.50402e-05	2.85289e-18	0.000556295	8.04712e-05	4.74603e-12	25.9459	17.5547	0.175169	2.19421e-08	2.85289e-18	++++++?++-+++-+	no	no
cg01799015	19	707791	PALM	N_Shore	-1161	PALM	-0.000691791	7.93661e-05	2.87059e-18	-0.000691791	7.93661e-05	2.87059e-18	0	10.4646	0.655569	0	2.87059e-18	-----?---------	no	no
cg00698916	6	13767628	NA	N_Shore	19152	CCDC90A	-0.000601775	6.90545e-05	2.92071e-18	-0.000592728	7.77733e-05	2.51273e-14	14.4283	12.8547	0.302927	1.02094e-08	2.92071e-18	---+-??------?-	no	no
cg24532083	3	44100380	NA	OpenSea	-55323	MIR138-1	0.000755009	8.66428e-05	2.93221e-18	0.000755009	8.66428e-05	2.93221e-18	0	9.11166	0.823832	0	2.93221e-18	+++++++++++++++	no	no
cg23367358	2	106043523	FHL2	OpenSea	0	FHL2	-0.000989968	0.000113634	2.9889e-18	-0.000989968	0.000113634	2.9889e-18	0	11.7728	0.624543	0	2.9889e-18	---------------	no	no
cg26756769	13	45149661	TSC22D1	N_Shore	-370	LOC641467	-0.000561292	6.44325e-05	3.00374e-18	-0.000562992	7.09949e-05	2.19081e-15	11.2135	10.1367	0.339535	5.66271e-09	3.00374e-18	---???------??-	no	yes
cg08041350	17	25819112	KSR1	OpenSea	0	KSR1	0.000805592	9.24918e-05	3.04208e-18	0.000812031	0.000118683	7.80744e-12	30.0776	20.0222	0.129443	5.78244e-08	3.04208e-18	+++++-+++++++++	no	no
cg11268834	2	224824500	MRPL44	S_Shore	0	MRPL44	-0.000803634	9.22698e-05	3.04921e-18	-0.000794518	9.67094e-05	2.11261e-16	6.42393	14.9611	0.38082	9.04692e-09	3.04921e-18	---------------	no	no
cg04882213	8	61880392	NA	OpenSea	-85	LOC100130298	-0.000867275	9.95843e-05	3.067e-18	-0.00091756	0.000150419	1.06041e-09	47.3025	24.6691	0.0255047	1.32025e-07	3.067e-18	------?--------	no	no
cg12816198	7	128577593	IRF5	N_Shore	-175	IRF5	-0.000526732	6.0491e-05	3.10387e-18	-0.000527601	6.23719e-05	2.6979e-17	3.85615	13.5214	0.40839	2.14164e-09	3.10387e-18	------?--------	no	no
cg06055763	7	81399308	HGF	OpenSea	144	HGF	-0.000848688	9.74664e-05	3.10679e-18	-0.000838219	0.000105057	1.47835e-15	10.1426	15.5802	0.339674	1.66094e-08	3.10679e-18	--------------+	no	no
cg10118456	16	16065831	ABCC1	OpenSea	0	ABCC1	-0.000488388	5.60963e-05	3.1414e-18	-0.000488711	5.91304e-05	1.39734e-16	4.69682	13.6407	0.399627	2.38187e-09	3.1414e-18	------?--------	no	no
cg09018739	16	57180107	CPNE2	OpenSea	0	CPNE2	0.000683482	7.8509e-05	3.1542e-18	0.000690125	9.46548e-05	3.07739e-13	22.4887	18.0619	0.203977	2.82603e-08	3.1542e-18	+++++++++++++++	no	no
cg13655250	9	134544528	RAPGEF1	OpenSea	0	RAPGEF1	-0.000644547	7.40715e-05	3.26978e-18	-0.000644547	7.40715e-05	3.26978e-18	0	12.545	0.562617	0	3.26978e-18	--------------+	no	no
cg15809077	2	112462079	NA	OpenSea	63134	ANAPC1	-0.000312191	3.58852e-05	3.32696e-18	-0.000312191	3.58852e-05	3.32696e-18	0	7.57952	0.910063	0	3.32696e-18	-----------+---	no	no
cg01693598	1	47998637	NA	N_Shore	92274	FOXD2	0.000619986	7.1266e-05	3.33068e-18	0.000619986	7.1266e-05	3.33068e-18	0	9.86931	0.771675	0	3.33068e-18	+++++++++++++-+	no	no
cg03190433	4	54791006	NA	OpenSea	60659	RPL21P44	0.000414329	4.76308e-05	3.35496e-18	0.000454914	7.03431e-05	9.99137e-11	41.6938	20.581	0.0568632	2.2763e-08	3.35496e-18	+++++??++++++++	no	no
cg23512275	21	45232595	LOC284837	OpenSea	-147	LOC284837	-0.000634415	7.29398e-05	3.38407e-18	-0.000634415	7.29398e-05	3.38407e-18	0	8.73855	0.725084	0	3.38407e-18	-----??--------	no	yes
cg04025970	8	8727303	MFHAS1	OpenSea	0	MFHAS1	-0.00104218	0.000119851	3.44919e-18	-0.00104218	0.000119851	3.44919e-18	0	12.5548	0.56184	0	3.44919e-18	---------------	no	no
cg16337430	12	124876433	NCOR2	S_Shelf	28069	NCOR2	-0.000607973	6.99513e-05	3.58094e-18	-0.000583963	9.33733e-05	3.99894e-10	34.655	19.8944	0.0978746	3.83452e-08	3.58094e-18	-----------+-?-	no	no
cg15348679	21	45626491	NA	S_Shelf	20230	ICOSLG	-0.000486352	5.59587e-05	3.5842e-18	-0.000486352	5.59587e-05	3.5842e-18	0	5.39078	0.965554	0	3.5842e-18	-----?---------	no	no
cg00721016	11	76745087	B3GNT6	OpenSea	-347	B3GNT6	0.000577054	6.64229e-05	3.7027e-18	0.000596661	7.81562e-05	2.2719e-14	18.7972	16.0093	0.248628	1.51471e-08	3.7027e-18	+++++?+++++++-+	no	no
cg17516330	15	74494781	STRA6	OpenSea	439	STRA6	0.000709668	8.16899e-05	3.71051e-18	0.000709668	8.16899e-05	3.71051e-18	0	11.6328	0.557963	0	3.71051e-18	++++++?++++++-+	no	yes
cg01708636	4	166301085	CPE	S_Shore	989	CPE	0.000626197	7.2096e-05	3.76771e-18	0.000623757	9.99389e-05	4.33728e-10	39.2682	23.0522	0.059426	5.27681e-08	3.76771e-18	++++++++-++++-+	no	no
cg05644602	2	74795186	C2orf65	OpenSea	7200	C2orf65	-0.000614808	7.07855e-05	3.77072e-18	-0.000615083	7.31168e-05	4.01923e-17	3.81985	14.556	0.409161	3.12755e-09	3.77072e-18	-----------+---	no	no
cg18318818	17	48640257	CACNA1G	S_Shore	-788	LOC253962	0.000527687	6.07614e-05	3.80155e-18	0.000576537	9.43193e-05	9.80163e-10	48.4627	25.2245	0.0215645	5.19595e-08	3.80155e-18	++++++?++++++++	no	no
cg24310395	3	39309435	CX3CR1	OpenSea	-1435	CX3CR1	0.000848703	9.77408e-05	3.84789e-18	0.000848703	9.77408e-05	3.84789e-18	0	9.50238	0.734031	0	3.84789e-18	++++++++++++-?+	no	no
cg00727590	22	31536549	PLA2G3	OpenSea	-80	PLA2G3	0.000493039	5.6786e-05	3.87475e-18	0.000493039	5.6786e-05	3.87475e-18	0	9.18752	0.758638	0	3.87475e-18	+++++++++++++?+	no	yes
cg11772020	6	43806470	NA	OpenSea	6137	AK097853	-0.000499921	5.7582e-05	3.8923e-18	-0.000497367	8.41752e-05	3.44791e-09	44.8991	19.9634	0.0458454	3.4215e-08	3.8923e-18	-----??-----+?+	no	no
cg09580592	17	907643	ABR	N_Shelf	0	ABR	0.000898983	0.000103557	3.92192e-18	0.000885649	0.000122994	5.9883e-13	21.3792	17.807	0.215713	4.57074e-08	3.92192e-18	+++++++++++++++	no	no
cg16691087	20	20036684	C20orf26	S_Shelf	6	CRNKL1	0.000890324	0.000102636	4.14955e-18	0.000920641	0.000135006	9.15004e-12	27.2341	17.8655	0.162693	6.08073e-08	4.14955e-18	+++++?+++++++-+	no	no
cg19760965	3	194868843	C3orf21	OpenSea	8334	XXYLT1	-0.00150323	0.000173331	4.22349e-18	-0.00148287	0.000181166	2.72009e-16	4.61374	14.6772	0.400573	2.32374e-08	4.22349e-18	--------+------	no	yes
cg22488891	13	40762452	NA	OpenSea	6193	FLJ42392	-0.0003888	4.48515e-05	4.37473e-18	-0.00038041	5.36266e-05	1.30593e-12	17.2631	16.9211	0.260407	6.88014e-09	4.37473e-18	--+----------+-	no	no
cg23592421	14	105147461	NA	S_Shelf	-3375	MIR4710	-0.000682065	7.86832e-05	4.37864e-18	-0.000682065	7.86832e-05	4.37864e-18	0	9.60993	0.650138	0	4.37864e-18	-----?-------?+	no	yes
cg15450349	8	42269042	NA	S_Shore	4950	SLC20A2	0.000564487	6.5122e-05	4.39202e-18	0.000572987	7.59075e-05	4.40312e-14	14.1387	16.3054	0.295084	1.15568e-08	4.39202e-18	+++++++++++++-+	no	no
cg20460227	2	120452632	NA	OpenSea	8549	TMEM177	-0.000792588	9.14386e-05	4.39848e-18	-0.000792588	9.14386e-05	4.39848e-18	0	9.7173	0.782546	0	4.39848e-18	---+-----------	no	no
cg19049607	12	12764333	CREBL2	N_Shore	-497	CREBL2	-0.000789082	9.10588e-05	4.49008e-18	-0.000758495	0.000120914	3.54104e-10	32.172	19.1661	0.118042	5.89967e-08	4.49008e-18	-----?---------	no	no
cg20907614	8	29914963	NA	OpenSea	5294	MIR548O2	-0.000799187	9.22368e-05	4.53437e-18	-0.000801544	0.000100683	1.70572e-15	10.3561	14.5018	0.339475	1.4489e-08	4.53437e-18	-----?---------	no	no
cg00522276	8	67452722	NA	N_Shore	21687	MYBL1	-0.00154735	0.000102621	2.25061e-51	-0.00150716	0.000173998	4.63861e-18	59.1991	34.313	0.00185588	2.40687e-07	4.63861e-18	---------------	yes	no
cg09533845	8	81290007	NA	OpenSea	-107846	ZBTB10	-0.000389677	4.49882e-05	4.64593e-18	-0.000389677	4.49882e-05	4.64593e-18	0	9.78504	0.777724	0	4.64593e-18	--+------------	no	no
cg05648303	4	141264393	SCOC	OpenSea	-203	SCOC	-0.00104156	0.00012026	4.68054e-18	-0.0010224	0.000160187	1.74125e-10	35.4365	20.1352	0.0918893	1.16547e-07	4.68054e-18	------?-----++-	no	yes
cg14207833	19	18945153	UPF1	S_Shelf	0	UPF1	-0.000707507	8.17036e-05	4.74081e-18	-0.000677611	0.000105218	1.19411e-10	30.125	20.0358	0.129018	4.54787e-08	4.74081e-18	--+-------+----	no	no
cg04384031	17	19631485	NA	S_Shelf	-9193	SLC47A2	-0.000587685	6.79073e-05	4.96269e-18	-0.000574693	8.54069e-05	1.70971e-11	27.2211	19.2364	0.156113	2.72794e-08	4.96269e-18	-----+---------	no	no
cg04658021	17	8056967	PER1	S_Shore	-1214	PER1	-0.000748321	8.65001e-05	5.10031e-18	-0.000748321	8.65001e-05	5.10031e-18	0	7.51189	0.913176	0	5.10031e-18	---------------	no	no
cg04444104	16	89059436	NA	OpenSea	-15932	CBFA2T3	0.00060762	7.02374e-05	5.10765e-18	0.000606771	7.85314e-05	1.10557e-14	11.0535	14.6155	0.331965	9.30028e-09	5.10765e-18	++++++?+++++-++	no	no
cg11953775	1	207597011	NA	OpenSea	-30633	CR2	0.000640167	7.40069e-05	5.14528e-18	0.000645313	8.50878e-05	3.34834e-14	14.5023	15.2051	0.294725	1.40492e-08	5.14528e-18	+++++?+++++++++	no	no
cg16331632	14	60783238	NA	OpenSea	-10361	JA429117	0.000693709	8.01989e-05	5.15655e-18	0.000725906	0.000114675	2.4496e-10	40.2372	23.4259	0.0536825	6.91793e-08	5.15655e-18	+++++++++++++-+	no	no
cg25134859	5	171340543	FBXW11	OpenSea	0	FBXW11	-0.000706345	8.16631e-05	5.17268e-18	-0.000637935	0.000111291	9.91864e-09	38.0075	22.5834	0.0673959	6.43186e-08	5.17268e-18	--------------+	no	no
cg24998981	18	77441810	CTDP1	S_Shore	381	CTDP1	-0.000701408	8.11057e-05	5.23806e-18	-0.000701408	8.11057e-05	5.23806e-18	0	11.5235	0.644509	0	5.23806e-18	---------------	no	no
cg01526748	3	191930926	FGF12	OpenSea	0	FGF12	0.00075592	8.74144e-05	5.26167e-18	0.00075592	8.74144e-05	5.26167e-18	0	7.94009	0.847482	0	5.26167e-18	++++++?++++++++	no	no
cg15006864	22	18265049	NA	N_Shelf	5366	MICAL3	-0.00045808	5.29896e-05	5.3946e-18	-0.000446183	7.38231e-05	1.50385e-09	39.7084	23.2205	0.0567755	2.8959e-08	5.3946e-18	------------+--	no	no
cg23075506	1	212688997	NA	S_Shore	-49678	ATF3	0.00124645	0.000144201	5.43796e-18	0.00124251	0.000159395	6.43357e-15	12.5274	14.8618	0.316059	4.35261e-08	5.43796e-18	++++++?++++++-+	no	yes
cg06599169	19	17973311	RPL18AP3	S_Shelf	-85	SNORA68	-0.000454675	5.26088e-05	5.4959e-18	-0.000423025	7.0534e-05	2.00419e-09	35.6492	20.2018	0.090292	2.24411e-08	5.4959e-18	-----+?--------	no	no
cg24461171	1	197745025	DENND1B	S_Shore	-402	DENND1B	-0.000438555	5.07486e-05	5.53773e-18	-0.000438555	5.07486e-05	5.53773e-18	0	11.3371	0.659373	0	5.53773e-18	---------------	no	no
cg10791696	10	43818911	NA	S_Shore	-48180	FXYD4	0.000738427	8.55067e-05	5.82698e-18	0.000724058	0.000112147	1.07279e-10	33.5596	21.0715	0.0998139	5.76917e-08	5.82698e-18	+++++++++-+++++	no	yes
cg11222173	17	78748019	RPTOR	OpenSea	0	RPTOR	-0.000475421	5.50565e-05	5.86495e-18	-0.000491479	7.20548e-05	9.04661e-12	27.2593	17.8717	0.162452	1.74017e-08	5.86495e-18	-------------?-	no	no
cg06407111	17	73872650	TRIM47	N_Shore	1415	TRIM47	-0.000697334	8.07557e-05	5.86732e-18	-0.000697334	8.07557e-05	5.86732e-18	0	12.3909	0.574943	0	5.86732e-18	-------------+-	no	no
cg08534016	5	35771584	SPEF2	OpenSea	-2410	SPEF2	-0.000790703	9.15912e-05	5.97833e-18	-0.000790703	9.15912e-05	5.97833e-18	0	9.37262	0.806466	0	5.97833e-18	---------------	no	no
cg06850526	17	79269886	SLC38A10	S_Shore	-790	SLC38A10	-0.000697473	8.07933e-05	5.98624e-18	-0.000697473	8.07933e-05	5.98624e-18	0	9.08679	0.766358	0	5.98624e-18	------?--------	no	no
cg24085039	10	134211908	PWWP2B	S_Shore	1207	PWWP2B	-0.000674362	7.81302e-05	6.06851e-18	-0.00066856	0.000103556	1.07479e-10	33.3183	20.9953	0.101754	4.85118e-08	6.06851e-18	-----------+-+-	no	yes
cg09823543	6	43146056	SRF	N_Shelf	0	SRF	-0.000469491	5.44035e-05	6.1463e-18	-0.000469491	5.44035e-05	6.1463e-18	0	10.0648	0.757429	0	6.1463e-18	---------------	no	no
cg24524285	11	64405919	NRXN2	Island	0	NRXN2	0.000944936	0.000109497	6.14755e-18	0.000983964	0.000151199	7.6287e-11	37.4531	20.7844	0.0773041	1.0606e-07	6.14755e-18	++++++?++++++++	no	yes
cg01526217	3	12524194	NA	N_Shore	-1736	TSEN2	-0.000913297	0.000105843	6.2001e-18	-0.000913297	0.000105843	6.2001e-18	0	6.40766	0.930051	0	6.2001e-18	---+-?---------	no	no
cg00124095	3	72305082	NA	OpenSea	81592	LOC201617	-0.000579431	6.71565e-05	6.23936e-18	-0.000579431	6.71565e-05	6.23936e-18	0	8.92707	0.778429	0	6.23936e-18	------?--------	no	no
cg23458168	19	30864867	ZNF536	N_Shore	1540	ZNF536	0.00120543	0.000139742	6.34677e-18	0.00120442	0.000143905	5.78538e-17	3.49513	13.4708	0.412136	1.03918e-08	6.34677e-18	++++++?++++++-+	no	yes
cg12079904	2	43195545	NA	OpenSea	-102856	Mir_548	-0.000454109	5.26507e-05	6.41202e-18	-0.00045419	6.1994e-05	2.36517e-13	19.2361	17.3345	0.238791	1.04192e-08	6.41202e-18	-----+--------+	no	yes
cg13783786	9	112697363	PALM2	OpenSea	0	PALM2	0.000754982	8.75518e-05	6.50748e-18	0.000799209	0.000129941	7.72066e-10	45.9807	24.0655	0.030533	9.66053e-08	6.50748e-18	+++++?+++++++-+	no	no
cg19631651	3	55005522	CACNA2D3	OpenSea	-43450	LRTM1	-0.000514472	5.96684e-05	6.56839e-18	-0.000514472	5.96684e-05	6.56839e-18	0	11.57	0.640789	0	6.56839e-18	---------------	no	no
cg24564492	10	50602990	NA	Island	496	DRGX	0.000633897	7.35257e-05	6.61223e-18	0.000631087	7.84791e-05	8.87738e-16	7.77985	15.1811	0.365891	7.17248e-09	6.61223e-18	+++++++++++++-+	no	no
cg20024403	17	81039326	METRNL	Island	1760	METRNL	-0.000607392	7.04516e-05	6.6137e-18	-0.000614876	7.84374e-05	4.5393e-15	13.0152	16.0948	0.307622	1.17008e-08	6.6137e-18	-----+---------	no	no
cg23681974	3	126734092	PLXNA1	S_Shore	-11135	PLXNA1	-0.000617835	7.16683e-05	6.65077e-18	-0.000617835	7.16683e-05	6.65077e-18	0	13.918	0.455839	0	6.65077e-18	---------+-----	no	no
cg22877452	1	61517876	NA	N_Shore	-25069	NFIA	0.00178473	0.00020703	6.65881e-18	0.00178473	0.00020703	6.65881e-18	0	13.7497	0.468521	0	6.65881e-18	+++++++++++++++	no	no
cg24124145	4	139936112	CCRN4L	N_Shore	-830	CCRN4L	-0.000446306	5.17736e-05	6.67534e-18	-0.000446306	5.17736e-05	6.67534e-18	0	6.67511	0.918109	0	6.67534e-18	------?--------	no	no
cg15344028	2	204801510	ICOS	OpenSea	40	ICOS	-0.000952316	0.000110574	7.15177e-18	-0.000952316	0.000110574	7.15177e-18	0	10.3201	0.738426	0	7.15177e-18	---------------	no	no
cg26663590	16	28959310	NA	S_Shore	-2817	NFATC2IP	0.000746351	8.66695e-05	7.21354e-18	0.000719252	0.000123502	5.7516e-09	40.8776	21.9883	0.0555438	7.7438e-08	7.21354e-18	++-++?+++++++-+	no	no
cg27113548	14	106354912	NA	OpenSea	-1067	KIAA0125	-0.00118547	0.000137671	7.25122e-18	-0.00118547	0.000137671	7.25122e-18	0	13.8452	0.461305	0	7.25122e-18	-------------+-	no	no
cg11381564	6	32808619	PSMB8	S_Shore	0	PSMB8	-0.000468333	5.44098e-05	7.46624e-18	-0.000467828	6.40678e-05	2.83351e-13	18.2941	15.9107	0.253985	9.89522e-09	7.46624e-18	------------?+-	no	yes
cg23235965	6	30459540	HLA-E	S_Shore	0	HLA-E	-0.000713901	8.29478e-05	7.52351e-18	-0.000661428	0.000123092	7.72517e-08	45.896	22.1795	0.0355564	8.08881e-08	7.52351e-18	-------?----?+-	no	no
cg07156249	6	32822911	PSMB9	S_Shore	974	PSMB9	-0.00110116	0.000127955	7.58075e-18	-0.00110116	0.000127955	7.58075e-18	0	11.9123	0.452749	0	7.58075e-18	------?-----?--	no	no
cg07198150	1	86623101	COL24A1	S_Shore	-655	COL24A1	-0.000581866	6.76204e-05	7.63894e-18	-0.000581866	6.76204e-05	7.63894e-18	0	12.1406	0.595009	0	7.63894e-18	---------------	no	no
cg06912623	1	224781135	NA	OpenSea	-23043	CNIH3	0.000810359	9.41759e-05	7.64917e-18	0.000812542	0.000100034	4.56066e-16	6.7696	13.944	0.377803	9.55369e-09	7.64917e-18	+++++++?+++++-+	no	no
cg01044662	2	75938360	C2orf3	S_Shore	-249	GCFC2	-0.000768979	8.93745e-05	7.69817e-18	-0.000701108	0.000131036	8.77218e-08	46.143	25.9948	0.0259265	1.06915e-07	7.69817e-18	---+---------+-	no	no
cg01513913	14	106329158	NA	OpenSea	-94	AK128652	-0.000833278	9.68522e-05	7.72493e-18	-0.000833327	9.74716e-05	1.23691e-17	0.794857	12.0961	0.437989	1.02275e-09	7.72493e-18	-----?-------?-	no	yes
cg14748380	1	179713788	FAM163A	Island	1491	FAM163A	0.0016938	0.000196877	7.74282e-18	0.00167771	0.000221935	4.0482e-14	14.776	16.4273	0.287982	1.05291e-07	7.74282e-18	+++++++++++++++	no	yes
cg25009965	11	114031120	ZBTB16	OpenSea	0	ZBTB16	-0.00094621	0.000109985	7.7628e-18	-0.000979059	0.000160142	9.73572e-10	47.7003	21.0326	0.0330345	1.36839e-07	7.7628e-18	------?------??	no	no
cg11043571	4	166301076	CPE	S_Shore	980	CPE	0.000944442	0.0001098	7.86945e-18	0.000945011	0.000125395	4.83652e-14	16.0969	15.4941	0.277532	3.41586e-08	7.86945e-18	+++++++++++++?+	no	no
cg19868593	6	31744816	C6orf27	OpenSea	292	VWA7	-0.000476612	5.54321e-05	8.10294e-18	-0.000469295	6.64171e-05	1.59605e-12	19.344	16.1178	0.242826	1.11668e-08	8.10294e-18	---+--------?--	no	yes
cg20359445	12	56415591	IKZF4	OpenSea	492	IKZF4	-0.000655149	7.62043e-05	8.16363e-18	-0.000655149	7.62043e-05	8.16363e-18	0	6.21794	0.960696	0	8.16363e-18	--------------+	no	no
cg00701706	17	72931632	OTOP3	N_Shore	-181	OTOP3	0.000682899	7.94508e-05	8.30903e-18	0.000682899	7.94508e-05	8.30903e-18	0	6.87727	0.908365	0	8.30903e-18	++++++?++++++++	no	no
cg10053779	10	121497344	INPP5F	OpenSea	0	INPP5F	-0.000612621	7.12804e-05	8.36117e-18	-0.000612621	7.12804e-05	8.36117e-18	0	10.878	0.695593	0	8.36117e-18	---------------	no	no
cg00220721	11	36422443	PRR5L	OpenSea	-103	PRR5L	-0.00278172	0.000153249	1.24652e-73	-0.00261143	0.000303877	8.42174e-18	70.1985	46.9774	1.93863e-05	8.802e-07	8.42174e-18	---------------	yes	yes
cg15901783	13	77461426	KCTD12	S_Shore	-886	KCTD12	0.000947372	0.00011024	8.42221e-18	0.000950452	0.000124613	2.39891e-14	15.2825	16.5255	0.282345	3.42912e-08	8.42221e-18	+++++++++++++-+	no	yes
cg09354692	6	160122650	NA	OpenSea	-8297	SOD2	-0.000634394	7.3826e-05	8.46526e-18	-0.000600156	0.000105604	1.32281e-08	37.247	20.7161	0.0787363	4.9437e-08	8.46526e-18	-----?-----+-+-	no	no
cg17183174	13	76115526	NA	S_Shelf	-3535	COMMD6	0.000942197	0.000109659	8.54026e-18	0.000967503	0.000143712	1.67074e-11	32.2539	20.6654	0.110519	9.03115e-08	8.54026e-18	+++++++++++++-+	no	no
cg16348385	16	30106822	YPEL3	N_Shore	699	YPEL3	-0.00110191	6.16928e-05	2.36356e-71	-0.000980416	0.000114123	8.63043e-18	64.2766	39.19	0.000340878	1.11735e-07	8.63043e-18	---------------	yes	yes
cg04312620	20	50419214	SALL4	S_Shore	-166	SALL4	0.000749983	8.73226e-05	8.79955e-18	0.000726356	0.00010697	1.11942e-11	26.5018	19.0481	0.16312	4.27718e-08	8.79955e-18	+++++++++++++++	no	no
cg24307292	1	147012802	BCL9	OpenSea	-379	BCL9	-0.00057145	6.65518e-05	8.96306e-18	-0.000569943	7.70604e-05	1.40296e-13	18.0568	17.085	0.251676	1.53574e-08	8.96306e-18	---+-----------	no	no
cg15430294	19	47125648	PTGIR	N_Shore	0	PTGIR	-0.000808703	9.4183e-05	8.96566e-18	-0.000783379	0.000145059	6.64821e-08	49.9978	27.9988	0.0142332	1.39818e-07	8.96566e-18	-----+---------	no	no
cg00171578	1	147789747	NA	Island	-8646	TRNA_Pseudo	0.000829531	9.66142e-05	9.00395e-18	0.000829531	9.66142e-05	9.00395e-18	0	8.26123	0.50805	0	9.00395e-18	++???++?++++?++	no	yes
cg21221899	5	72921439	RGNEF	N_Shore	-543	RGNEF	-0.000362806	4.22696e-05	9.23229e-18	-0.000363571	5.51284e-05	4.25297e-11	29.6542	19.9017	0.133272	1.22347e-08	9.23229e-18	------------+-+	no	no
cg19982668	17	61753497	MAP3K3	OpenSea	19751	LIMD2	-0.000465999	5.42933e-05	9.24354e-18	-0.000457826	6.63938e-05	5.36336e-12	26.0683	17.5838	0.173971	1.51515e-08	9.24354e-18	---+---------?-	no	no
cg20075683	5	132083910	CCNI2	Island	774	CCNI2	0.000669591	7.8019e-05	9.29032e-18	0.000682525	0.000106396	1.40853e-10	37.0805	20.6613	0.0799032	5.29083e-08	9.29032e-18	++++++?+++++--+	no	yes
cg12171761	8	61910949	NA	OpenSea	-30642	LOC100130298	-0.00060124	7.00575e-05	9.31609e-18	-0.000552191	0.000105794	1.79388e-07	48.8899	25.4353	0.0202225	6.85049e-08	9.31609e-18	---+--?--------	no	no
cg10492511	4	108853489	CYP2U1	S_Shore	-214	AK123292	-0.00071978	8.38759e-05	9.36545e-18	-0.000718872	8.43945e-05	1.62337e-17	0.731301	14.1031	0.442056	8.13234e-10	9.36545e-18	-----+---------	no	no
cg26677394	6	46258880	RCAN2	OpenSea	0	RCAN2	-0.00067106	7.82095e-05	9.46342e-18	-0.00067106	7.82095e-05	9.46342e-18	0	7.38741	0.881099	0	9.46342e-18	------?--------	no	no
cg04222159	1	204981786	NFASC	OpenSea	-66	NFASC	0.000373865	4.35781e-05	9.55469e-18	0.000373865	4.35781e-05	9.55469e-18	0	9.51973	0.796387	0	9.55469e-18	+++++++++++++++	no	no
cg21954370	15	45018720	NA	OpenSea	-2498	TRIM69	-0.000749597	8.73812e-05	9.61406e-18	-0.000747629	8.82582e-05	2.43434e-17	0.988874	12.1199	0.436103	1.0702e-09	9.61406e-18	-----??--------	no	no
cg26206185	22	50451151	IL17REL	N_Shore	-96	IL17REL	0.000951378	0.000110905	9.62938e-18	0.000945073	0.000126179	6.89022e-14	17.5463	16.9792	0.257286	4.0464e-08	9.62938e-18	+++++++++++++++	no	no
cg16001422	8	145022842	PLEC1	N_Shore	0	PLEC	-0.000523205	6.09924e-05	9.63623e-18	-0.000523205	6.09924e-05	9.63623e-18	0	7.39638	0.880586	0	9.63623e-18	-------------?-	no	no
cg05323251	19	10449942	ICAM3	S_Shelf	403	ICAM3	-0.000391662	4.56607e-05	9.68178e-18	-0.000391662	4.56607e-05	9.68178e-18	0	10.0514	0.758416	0	9.68178e-18	--------------+	no	no
cg08962185	8	143336052	TSNARE1	S_Shelf	15793	TSNARE1	-0.000895862	0.00010445	9.74371e-18	-0.000869184	0.000131716	4.14099e-11	28.9302	18.2919	0.146748	6.53318e-08	9.74371e-18	---+-?---+-----	no	no
cg02895948	1	208204062	PLXNA2	OpenSea	-1511	PLXNA2	0.000960396	0.000111988	9.83041e-18	0.000923891	0.000147737	4.01027e-10	33.4868	19.545	0.107151	9.30274e-08	9.83041e-18	++++++?+++-++-+	no	no
cg13472584	1	14056972	PRDM2	OpenSea	-18883	PRDM2	-0.000697984	8.14055e-05	9.98128e-18	-0.000697984	8.14055e-05	9.98128e-18	0	13.4755	0.489469	0	9.98128e-18	---------------	no	no
cg13562069	9	132488404	NA	OpenSea	3453	PRRX2	0.000498495	5.81485e-05	1.01007e-17	0.00050053	6.20137e-05	6.95619e-16	7.92235	15.2046	0.364316	4.55416e-09	1.01007e-17	+++++++++++++-+	no	no
cg06553792	17	71128239	NA	OpenSea	-32920	SSTR2	0.000791529	9.23351e-05	1.01389e-17	0.000791529	9.23351e-05	1.01389e-17	0	10.456	0.656288	0	1.01389e-17	++++++?++++++-+	no	no
cg27340749	3	48507385	TREX1	OpenSea	157	TREX1	-0.000483868	5.645e-05	1.02027e-17	-0.000483868	5.645e-05	1.02027e-17	0	10.269	0.6718	0	1.02027e-17	------?------+-	no	no
cg17593625	7	752800	PRKAR1B	S_Shore	44	PRKAR1B	-0.000870831	0.000101604	1.02722e-17	-0.000868897	0.000152371	1.18063e-08	48.2626	25.1269	0.022213	1.41405e-07	1.02722e-17	----?--------+-	no	no
cg06033254	16	66613355	CMTM2	Island	5	CMTM2	-0.000581612	6.78639e-05	1.03253e-17	-0.000570663	0.000103414	3.42447e-08	47.9964	24.9983	0.0230958	6.37159e-08	1.03253e-17	------?------++	no	yes
cg27576259	16	2567316	ATP6V0C	N_Shelf	0	TBC1D24	-0.000530338	6.18854e-05	1.03769e-17	-0.000523326	6.75175e-05	9.1199e-15	9.96626	14.439	0.343667	6.27595e-09	1.03769e-17	-----+?-------+	no	no
cg12991385	6	29599259	GABBR1	N_Shore	903	GABBR1	0.000981438	0.000114531	1.04208e-17	0.000981438	0.000114531	1.04208e-17	0	11.4622	0.572159	0	1.04208e-17	+++++++++-++?-+	no	yes
cg16674433	17	19314408	RNF112	OpenSea	-82	RNF112	0.000764515	8.92318e-05	1.05533e-17	0.000762287	0.000106018	6.47184e-13	21.411	16.5418	0.221108	3.18523e-08	1.05533e-17	++++++?++++++++	no	yes
cg08351131	17	43242591	HEXIM2	S_Shelf	0	HEXIM2	-0.000487495	5.6903e-05	1.06092e-17	-0.000487495	5.6903e-05	1.06092e-17	0	9.75463	0.779894	0	1.06092e-17	---------------	no	no
cg10359006	11	75058879	ARRB1	N_Shelf	0	ARRB1	-0.000540511	6.30977e-05	1.06897e-17	-0.000540511	6.30977e-05	1.06897e-17	0	9.68508	0.643566	0	1.06897e-17	-----??--------	no	no
cg05611648	2	239050834	KLHL30	S_Shore	0	KLHL30	-0.000460555	5.3765e-05	1.07069e-17	-0.000467756	7.15385e-05	6.21321e-11	31.3707	16.0281	0.14009	1.72144e-08	1.07069e-17	-----??------?-	no	no
cg24847625	15	40660063	DISP2	Island	0	DISP2	-0.000616651	7.19893e-05	1.07259e-17	-0.000602933	8.48286e-05	1.18027e-12	17.7294	17.017	0.255273	1.80406e-08	1.07259e-17	--------------+	no	no
cg16014412	1	9687471	NA	S_Shore	12536	TMEM201	-0.000491515	5.73816e-05	1.07407e-17	-0.000491515	5.73816e-05	1.07407e-17	0	10.7266	0.633707	0	1.07407e-17	-----?-------+-	no	no
cg01418188	11	3145609	OSBPL5	S_Shelf	2093	OSBPL5	-0.00043341	5.06023e-05	1.08047e-17	-0.000432993	6.2628e-05	4.7208e-12	26.6444	19.0851	0.161722	1.45536e-08	1.08047e-17	---+-----------	no	no
cg06046912	2	55747633	CCDC104	S_Shore	894	CCDC104	-0.000594618	6.94325e-05	1.09045e-17	-0.000594618	6.94325e-05	1.09045e-17	0	7.65418	0.906553	0	1.09045e-17	---------------	no	no
cg01974027	1	114694766	SYT6	N_Shore	296	SYT6	0.000624144	7.29109e-05	1.12513e-17	0.000624144	7.29109e-05	1.12513e-17	0	10.649	0.713365	0	1.12513e-17	+++++++++++++++	no	no
cg02154252	1	79472532	ELTD1	Island	-37	ELTD1	0.000564333	6.59327e-05	1.13625e-17	0.000548652	7.99015e-05	6.57498e-12	22.5363	18.073	0.203477	2.016e-08	1.13625e-17	+++++++++++++++	no	yes
cg21121843	4	3203982	HTT	OpenSea	0	HTT	-0.000933046	0.000109036	1.15651e-17	-0.00095151	0.000130091	2.58899e-13	20.2134	16.2935	0.233646	4.48254e-08	1.15651e-17	------?------+-	no	no
cg02912379	1	145054067	PDE4DIP	OpenSea	-14075	PDE4DIP	-0.000459065	5.36575e-05	1.17389e-17	-0.000445679	7.0649e-05	2.82014e-10	33.278	19.4838	0.108849	2.10312e-08	1.17389e-17	------?--------	no	no
cg06811467	1	154299179	ATP8B2	N_Shore	-1096	ATP8B2	-0.000436963	5.10865e-05	1.19537e-17	-0.00041146	6.35726e-05	9.65325e-11	27.6529	19.3511	0.151961	1.56344e-08	1.19537e-17	--------------+	no	no
cg02901136	1	153348305	S100A12	OpenSea	-230	S100A12	-0.000727668	8.50931e-05	1.21568e-17	-0.000731787	0.000102529	9.51499e-13	25.017	18.6709	0.17791	3.75089e-08	1.21568e-17	---------------	no	no
cg17130457	12	76414729	NA	OpenSea	4497	PHLDA1	-0.00068914	8.06024e-05	1.23226e-17	-0.000686113	9.55844e-05	7.06945e-13	21.0747	17.7383	0.218962	2.72007e-08	1.23226e-17	-------------+-	no	no
cg00980581	6	36238095	PNPLA1	OpenSea	-141	PNPLA1	0.000606526	7.09419e-05	1.23493e-17	0.000605645	7.3915e-05	2.53107e-16	4.79419	13.6546	0.398608	3.74078e-09	1.23493e-17	+++++?+++++++-+	no	no
cg08558323	6	43097370	PTK7	OpenSea	-2788	PTK7	-0.000538837	6.3025e-05	1.23545e-17	-0.000503355	8.44682e-05	2.53634e-09	36.2855	21.973	0.0791702	3.55277e-08	1.23545e-17	---+-+---------	no	no
cg25736663	1	234350875	SLC35F3	S_Shore	-41	AK054726	0.000918793	0.000107472	1.23976e-17	0.000885322	0.000140711	3.13894e-10	32.9511	20.8803	0.10474	8.92069e-08	1.23976e-17	+++++++++-+++-+	no	no
cg06009267	8	144948764	EPPK1	S_Shore	-1330	EPPK1	0.000712769	8.33901e-05	1.25888e-17	0.000712769	8.33901e-05	1.25888e-17	0	12.1711	0.51367	0	1.25888e-17	+++++?+++++++++	no	no
cg24824686	10	129797777	PTPRE	OpenSea	1388	PTPRE	0.00130891	0.000153186	1.28992e-17	0.00120813	0.000196065	7.18664e-10	27.9336	19.4265	0.149283	1.45649e-07	1.28992e-17	++++++++-++++++	no	yes
cg19494100	6	18387313	RNF144B	N_Shore	-267	RNF144B	-0.000359753	4.21047e-05	1.29375e-17	-0.000361324	6.29433e-05	9.44185e-09	45.0837	25.4933	0.0299981	2.33259e-08	1.29375e-17	-----+---------	no	no
cg03159409	12	124779144	FAM101A	N_Shore	-924	FAM101A	0.000718459	8.41025e-05	1.31172e-17	0.000747733	0.000111566	2.05388e-11	31.366	20.3981	0.118083	5.1452e-08	1.31172e-17	+++++++++++++++	no	no
cg14687145	2	29234537	FAM179A	OpenSea	-2723	FAM179A	-0.000714538	8.3644e-05	1.31227e-17	-0.000672579	0.000103271	7.37839e-11	23.0813	16.901	0.203871	3.1802e-08	1.31227e-17	---+?----------	no	no
cg21557473	7	69289866	AUTS2	OpenSea	0	AUTS2	-0.000595871	6.97615e-05	1.32443e-17	-0.000590973	7.28824e-05	5.12107e-16	5.44276	14.8058	0.391554	4.37744e-09	1.32443e-17	--------------+	no	no
cg02818170	19	3336941	NA	OpenSea	-22619	NFIC	-0.000483942	5.66651e-05	1.33774e-17	-0.000478449	6.63772e-05	5.67651e-13	17.494	15.7564	0.262533	1.01729e-08	1.33774e-17	------?--------	no	no
cg00931181	2	6910631	NA	OpenSea	-189	LINC00487	0.00106096	0.000124232	1.34025e-17	0.00107895	0.000164823	5.90684e-11	34.4238	19.8243	0.0996798	1.19447e-07	1.34025e-17	++++++?++++++-+	no	no
cg00455327	18	20714217	CABLES1	N_Shore	-310	CABLES1	-0.000797513	9.33952e-05	1.35245e-17	-0.000776419	0.000102996	4.76116e-14	10.5884	14.5395	0.336975	1.54422e-08	1.35245e-17	------?--------	no	no
cg23752007	7	37429500	ELMO1	OpenSea	-36228	ELMO1	0.000701678	8.21744e-05	1.35509e-17	0.000686828	0.000100513	8.30175e-12	23.4245	18.2826	0.19421	3.28002e-08	1.35509e-17	+++++++++++++++	no	no
cg23730027	3	57995180	FLNB	Island	1054	FLNB	-0.00109282	0.000127986	1.3591e-17	-0.00103958	0.000184939	1.89628e-08	43.5947	24.8203	0.036383	2.00281e-07	1.3591e-17	--+-----------+	no	yes
cg05820959	7	151248135	NA	OpenSea	5065	PRKAG2	-0.000653506	7.65595e-05	1.39049e-17	-0.00061874	9.97101e-05	5.45611e-10	30.0245	17.1489	0.144083	3.49802e-08	1.39049e-17	-----??--------	no	no
cg18648169	12	125028295	NA	Island	0	NCOR2	-0.00049547	5.80485e-05	1.3961e-17	-0.000461715	7.8567e-05	4.18501e-09	33.6853	19.6035	0.105548	2.57116e-08	1.3961e-17	--+---?--------	no	yes
cg16744973	20	738228	NA	N_Shelf	2495	C20orf54	-0.000633599	7.42338e-05	1.39925e-17	-0.000623675	8.32934e-05	7.00996e-14	14.0614	16.2907	0.295946	1.41555e-08	1.39925e-17	---------+-----	no	no
cg07283896	6	11855283	NA	OpenSea	-76003	C6orf105	-0.00104376	0.000122314	1.42026e-17	-0.000915096	0.000170991	8.71206e-08	38.3766	21.0959	0.0710534	1.38957e-07	1.42026e-17	--+---?--------	no	no
cg23416081	6	35693573	FKBP5	N_Shelf	965	LOC285847	-0.000576129	6.75389e-05	1.45926e-17	-0.000555727	8.40712e-05	3.83817e-11	28.9121	19.6939	0.14009	2.87157e-08	1.45926e-17	-----------++--	no	no
cg11623339	5	138725482	MGC29506	N_Shelf	123	MZB1	-0.000557427	6.53493e-05	1.4641e-17	-0.000557427	6.53493e-05	1.4641e-17	0	12.9814	0.527991	0	1.4641e-17	---------------	no	no
cg11237406	17	4649333	ZMYND15	OpenSea	0	ZMYND15	0.000863456	0.000101247	1.48585e-17	0.000830709	0.000125175	3.21535e-11	25.8785	17.5388	0.17583	5.2617e-08	1.48585e-17	+++++++++-+++?+	no	no
cg02123534	7	965485	ADAP1	N_Shore	1367	ADAP1	-0.000869214	0.000101932	1.49644e-17	-0.000869214	0.000101932	1.49644e-17	0	10.8628	0.622307	0	1.49644e-17	-----?---------	no	no
cg00796821	7	128551757	KCP	S_Shore	-984	KCP	0.000837096	9.81803e-05	1.51344e-17	0.000837096	9.81803e-05	1.51344e-17	0	6.51062	0.925583	0	1.51344e-17	+++++++++++++?+	no	no
cg19295068	19	48206119	GLTSCR1	S_Shore	0	GLTSCR1	-0.00144194	0.000104119	1.29072e-43	-0.00149294	0.000175112	1.51965e-17	53.8203	30.3164	0.00690166	2.04877e-07	1.51965e-17	---------------	yes	no
cg00713294	1	55678649	USP24	N_Shore	0	USP24	-0.000804044	9.43098e-05	1.52066e-17	-0.000866696	0.000132679	6.47806e-11	42.3872	24.3002	0.0421385	1.01293e-07	1.52066e-17	---------------	no	no
cg03196720	12	6473299	SCNN1A	Island	14	SCNN1A	-0.00124381	0.000145936	1.55573e-17	-0.00124381	0.000145936	1.55573e-17	0	12.7407	0.547036	0	1.55573e-17	---------------	no	no
cg18806923	11	75486296	DGAT2	OpenSea	0	DGAT2	0.000446357	5.23998e-05	1.61919e-17	0.000446357	5.23998e-05	1.61919e-17	0	13.0668	0.521274	0	1.61919e-17	++++++++-++++-+	no	no
cg20869844	7	140103726	RAB19	OpenSea	-116	RAB19	-0.000307933	3.61529e-05	1.63028e-17	-0.000317449	5.46791e-05	6.41059e-09	45.4214	25.6511	0.0286582	1.73897e-08	1.63028e-17	-------------+-	no	no
cg00594952	1	41130641	RIMS3	N_Shore	683	RIMS3	0.000582294	6.83734e-05	1.64626e-17	0.00058207	9.40654e-05	6.09596e-10	41.1701	23.7974	0.0484693	5.05067e-08	1.64626e-17	+++-+++++++++-+	no	no
cg05934682	19	50394298	IL4I1	S_Shore	2291	TBC1D17	0.000945207	0.000110994	1.65424e-17	0.000945207	0.000110994	1.65424e-17	0	12.7644	0.545149	0	1.65424e-17	+++++++++++++++	no	no
cg16709353	11	68856817	TPCN2	OpenSea	666	BC064339	-0.000715015	8.39787e-05	1.67688e-17	-0.000715814	8.73467e-05	2.50414e-16	4.56555	13.6219	0.400999	4.97647e-09	1.67688e-17	------?------+-	no	no
cg15985563	2	128471382	WDR33	Island	0	WDR33	0.000232573	2.73212e-05	1.70112e-17	0.000235504	2.98684e-05	3.15196e-15	7.11807	15.0729	0.37319	9.56179e-10	1.70112e-17	+++++++++++++++	no	no
cg21113478	3	36782467	DCLK3	OpenSea	-1115	DCLK3	-0.000694461	8.15946e-05	1.72255e-17	-0.000694461	8.15946e-05	1.72255e-17	0	13.9253	0.455289	0	1.72255e-17	---------------	no	no
cg07480762	3	155422145	PLCH1	OpenSea	-148	PLCH1	-0.00092941	0.000109207	1.73121e-17	-0.000947764	0.000137644	5.75469e-12	30.0833	18.5935	0.136255	7.45173e-08	1.73121e-17	------?--------	no	yes
cg11876048	17	55337654	MSI2	S_Shelf	-1821	MSI2	-0.000882545	0.000103704	1.73537e-17	-0.000902901	0.000142711	2.50307e-10	40.2828	21.7693	0.0590414	1.05507e-07	1.73537e-17	-----------?+--	no	no
cg10866062	17	72358370	BTBD17	S_Shelf	-412	BTBD17	0.000532665	6.2597e-05	1.74801e-17	0.000532665	6.2597e-05	1.74801e-17	0	9.70616	0.783335	0	1.74801e-17	++++++++++++-++	no	yes
cg14292870	12	6887543	LAG3	OpenSea	0	LAG3	0.000746287	8.77143e-05	1.76717e-17	0.000746287	8.77143e-05	1.76717e-17	0	12.4123	0.494159	0	1.76717e-17	++++++?+++++-++	no	no
cg01799671	16	81560752	CMIP	OpenSea	0	CMIP	-0.0022673	0.000153959	4.34744e-49	-0.00212655	0.000249946	1.76878e-17	50.2902	26.1518	0.0162203	3.76509e-07	1.76878e-17	------?--------	yes	no
cg22946615	10	30257569	NA	OpenSea	44159	KIAA1462	-0.000485557	5.70708e-05	1.77008e-17	-0.000485557	5.70708e-05	1.77008e-17	0	10.9531	0.689716	0	1.77008e-17	-------------+-	no	no
cg07363144	1	2796691	NA	OpenSea	-90461	TTC34	-0.000638962	7.51024e-05	1.77156e-17	-0.000637267	8.4467e-05	4.53771e-14	15.3104	16.531	0.282035	1.58783e-08	1.77156e-17	---------------	no	no
cg05524354	10	129797760	PTPRE	OpenSea	1371	PTPRE	0.00137266	0.000161351	1.78058e-17	0.00132993	0.000214763	5.91997e-10	30.3839	20.1103	0.126702	1.84511e-07	1.78058e-17	+++++-++-+++++-	no	yes
cg19254152	7	1083473	C7orf50	N_Shore	-11471	GPR146	-0.000549628	6.46096e-05	1.78628e-17	-0.000546205	6.64714e-05	2.08411e-16	3.15842	14.4566	0.416277	2.15481e-09	1.78628e-17	--------+------	no	no
cg03880642	10	105560568	SH3PXD2A	OpenSea	45401	LOC100505839	-0.000961805	0.000113067	1.79292e-17	-0.000961791	0.000113203	1.96018e-17	0.149829	14.021	0.448147	2.99414e-10	1.79292e-17	---+-----------	no	no
cg14603031	7	2563184	LFNG	N_Shore	-3523	MIR4648	-0.000368235	4.32987e-05	1.82346e-17	-0.00032589	6.78275e-05	1.54992e-06	43.0997	21.0895	0.049085	2.20121e-08	1.82346e-17	----?-?-+-----+	no	no
cg08976101	11	44328423	ALX4	S_Shore	0	ALX4	0.000674536	7.93214e-05	1.83429e-17	0.000674536	7.93214e-05	1.83429e-17	0	11.7806	0.545708	0	1.83429e-17	++++++?++++++-+	no	yes
cg11421182	20	36153479	BLCAP	N_Shelf	-526	BLCAP	-0.000512602	6.02837e-05	1.84491e-17	-0.000507494	6.32802e-05	1.05932e-15	6.39477	14.9564	0.38114	3.85308e-09	1.84491e-17	-----+---------	no	no
cg07705835	3	9959128	IL17RC	S_Shore	347	IL17RC	-0.000458597	5.39397e-05	1.86289e-17	-0.000467356	6.19885e-05	4.72186e-14	16.805	15.6259	0.26992	8.65169e-09	1.86289e-17	------?-----++-	no	no
cg15962197	1	41704561	SCMH1	N_Shelf	0	SCMH1	-0.000476082	5.59991e-05	1.86996e-17	-0.000476082	5.59991e-05	1.86996e-17	0	12.6808	0.472761	0	1.86996e-17	------?-------+	no	no
cg07712198	5	9015582	NA	OpenSea	19555	SEMA5A	-0.000735215	8.64901e-05	1.88665e-17	-0.000699202	0.000109928	2.01073e-10	28.7212	19.6412	0.141866	4.75661e-08	1.88665e-17	------------++-	no	no
cg20938359	12	322250	SLC6A12	OpenSea	363	SLC6A12	-0.000577882	6.79861e-05	1.89586e-17	-0.000515735	0.000104676	8.35232e-07	47.7649	24.8875	0.023882	6.31884e-08	1.89586e-17	------?-----+--	no	no
cg10025830	12	4136722	NA	N_Shelf	-154114	PARP11	-0.000401205	4.72035e-05	1.90429e-17	-0.000401205	4.72035e-05	1.90429e-17	0	10.2941	0.740381	0	1.90429e-17	---------------	no	no
cg03982897	11	1990108	NA	N_Shore	-4880	AK126380	0.000620257	7.29823e-05	1.9169e-17	0.000620257	7.29823e-05	1.9169e-17	0	7.50002	0.913716	0	1.9169e-17	+++++++++++++-+	no	no
cg15431659	3	194901357	C3orf21	OpenSea	0	XXYLT1	0.000708763	8.34085e-05	1.93727e-17	0.000727099	0.000102017	1.02391e-12	22.9969	18.1811	0.198657	3.28784e-08	1.93727e-17	+++++++++++++++	no	no
cg26511321	7	27196790	HOXA7	N_Shore	-494	HOXA7	-0.000408414	4.80666e-05	1.94812e-17	-0.000400953	6.07728e-05	4.17951e-11	26.6869	17.7322	0.167956	1.26449e-08	1.94812e-17	------?--------	no	no
cg25117875	12	14413581	NA	OpenSea	-105029	ATF7IP	0.00103473	0.00012178	1.95067e-17	0.00103473	0.00012178	1.95067e-17	0	10.7833	0.702966	0	1.95067e-17	+++++++++++++++	no	no
cg00002033	19	39798481	LRFN1	Island	0	LRFN1	0.00112808	0.000132784	1.96874e-17	0.00112808	0.000132784	1.96874e-17	0	11.4805	0.570634	0	1.96874e-17	++++++?++++++++	no	yes
cg20156116	1	156699437	C1orf66	S_Shore	1175	RRNAD1	-0.000823018	9.69001e-05	2.00568e-17	-0.000839366	0.000119897	2.5463e-12	24.2424	17.16	0.192092	4.48718e-08	2.00568e-17	---+?----------	no	no
cg00221718	3	128914668	NA	OpenSea	-11858	CNBP	-0.000916415	0.000107927	2.04818e-17	-0.000916415	0.000107927	2.04818e-17	0	5.94357	0.967894	0	2.04818e-17	---------------	no	no
cg26390156	14	24101543	NA	OpenSea	0	DHRS2	-0.000358093	4.21808e-05	2.07559e-17	-0.000338096	5.40332e-05	3.91971e-10	25.2349	18.7253	0.175713	9.81284e-09	2.07559e-17	-------------++	no	no
cg09646173	5	149317669	PDE6A	OpenSea	0	PDE6A	0.000665613	7.84133e-05	2.09295e-17	0.00068446	0.000106903	1.52707e-10	39.5216	23.1488	0.0578918	6.23948e-08	2.09295e-17	+++++-+++++++-+	no	no
cg01055591	22	17629788	CECR5	S_Shore	0	CECR5	-0.000706768	8.32643e-05	2.09781e-17	-0.000703894	8.5671e-05	2.09969e-16	3.04458	13.4082	0.416796	3.2457e-09	2.09781e-17	----?--------+-	no	no
cg04806562	17	80316908	TEX19	OpenSea	-214	TEX19	-0.000632736	7.45427e-05	2.09784e-17	-0.000624139	9.75059e-05	1.54322e-10	31.3915	20.4056	0.117863	4.04437e-08	2.09784e-17	---------+-----	no	no
cg00729699	8	21918075	EPB49	S_Shelf	1390	EPB49	-0.000604112	7.11748e-05	2.10735e-17	-0.000598714	8.03823e-05	9.45339e-14	14.4607	15.1977	0.295174	1.26479e-08	2.10735e-17	------?--------	no	no
cg05840412	13	49145436	NA	OpenSea	-35318	RCBTB2	-0.000579125	6.82467e-05	2.14322e-17	-0.000579125	6.82467e-05	2.14322e-17	0	7.73789	0.902529	0	2.14322e-17	---------------	no	no
cg03354554	11	9781412	NA	S_Shore	-332	LOC440028	-0.000791737	9.33047e-05	2.1478e-17	-0.000775714	9.80781e-05	2.59154e-15	5.51285	14.8168	0.39079	8.06491e-09	2.1478e-17	--------------+	no	no
cg15143809	11	120208324	ARHGEF12	S_Shore	707	ARHGEF12	0.000523079	6.16498e-05	2.16318e-17	0.000523079	6.16498e-05	2.16318e-17	0	11.9193	0.612782	0	2.16318e-17	+++++++++++++++	no	no
cg22522920	12	50276512	FAIM2	OpenSea	0	FAIM2	0.000551339	6.49913e-05	2.18932e-17	0.000557406	7.02647e-05	2.14005e-15	9.66806	15.4984	0.344956	7.07639e-09	2.18932e-17	+++++++++++++-+	no	no
cg19147912	17	17596386	RAI1	N_Shore	0	RAI1	-0.000330074	3.89095e-05	2.19234e-17	-0.00032686	4.55248e-05	6.98012e-13	15.2114	15.3322	0.287073	4.21185e-09	2.19234e-17	-----------+-?-	no	no
cg14799927	6	30175074	TRIM26	OpenSea	-2532	TRIM26	-0.000701515	8.26989e-05	2.19921e-17	-0.000701515	8.26989e-05	2.19921e-17	0	7.66282	0.810894	0	2.19921e-17	-----?------?--	no	yes
cg18188010	15	42187036	SPTBN5	OpenSea	-761	SPTBN5	-0.000376779	4.44177e-05	2.20177e-17	-0.000346403	6.38022e-05	5.65674e-08	40.9779	22.0256	0.0549658	2.06487e-08	2.20177e-17	------?-------+	no	no
cg17095652	15	40161645	GPR176	OpenSea	-40168	GPR176	-0.000666868	7.86204e-05	2.21118e-17	-0.000666868	7.86204e-05	2.21118e-17	0	10.6074	0.716563	0	2.21118e-17	---------------	no	no
cg00583733	16	30075102	ALDOA	N_Shore	-497	ALDOA	-0.000571951	6.74386e-05	2.23145e-17	-0.000571951	6.74386e-05	2.23145e-17	0	11.353	0.581274	0	2.23145e-17	------?-----+--	no	no
cg15142214	1	17512653	NA	OpenSea	-18967	PADI1	-0.000344492	4.06259e-05	2.2593e-17	-0.000346477	5.49926e-05	2.96819e-10	35.2698	21.6282	0.0865828	1.42546e-08	2.2593e-17	-----+---------	no	no
cg12259792	17	40442580	STAT5A	S_Shore	0	STAT5A	-0.000373336	4.40285e-05	2.26319e-17	-0.000373336	4.40285e-05	2.26319e-17	0	11.8388	0.619249	0	2.26319e-17	------------+--	no	no
cg11194994	1	160175974	PEA15	S_Shore	850	PEA15	-0.000568099	6.70214e-05	2.32296e-17	-0.000568099	6.70214e-05	2.32296e-17	0	10.2172	0.676082	0	2.32296e-17	------?------++	no	no
cg24750156	12	58025315	B4GALNT1	N_Shore	-405	B4GALNT1	0.000762038	8.99225e-05	2.36317e-17	0.000762038	8.99225e-05	2.36317e-17	0	9.12981	0.76307	0	2.36317e-17	++++++?++++++++	no	no
cg16548911	16	50347766	ADCY7	OpenSea	3326	ADCY7	-0.000614093	7.24757e-05	2.38981e-17	-0.000606677	8.99515e-05	1.53565e-11	27.699	19.3635	0.15152	3.12603e-08	2.38981e-17	-------------+-	no	yes
cg15920669	8	142037502	NA	OpenSea	-26090	PTK2	-0.000403796	4.76575e-05	2.39409e-17	-0.000403796	4.76575e-05	2.39409e-17	0	11.2369	0.667333	0	2.39409e-17	------------+--	no	no
cg15025640	3	14183669	TMEM43	OpenSea	0	TMEM43	-0.000700158	8.26565e-05	2.4393e-17	-0.000645457	0.000109044	3.23425e-09	32.8419	20.8463	0.105636	5.27117e-08	2.4393e-17	------------++-	no	no
cg26385222	7	150497077	TMEM176B	Island	544	TMEM176B	0.000700537	8.27064e-05	2.45047e-17	0.000676593	0.000107737	3.38521e-10	31.7775	20.5211	0.11455	5.02273e-08	2.45047e-17	+++++++++++++-+	no	yes
cg20328456	6	32121113	PPT2	N_Shore	-115	PPT2	0.00091166	0.000107633	2.45309e-17	0.000899465	0.000121315	1.22278e-13	13.7251	15.0681	0.30312	2.73404e-08	2.45309e-17	+++-+-++++++?-+	no	yes
cg27312916	11	85469117	SYTL2	OpenSea	40	SYTL2	-0.000455243	5.37496e-05	2.46027e-17	-0.000455301	6.59956e-05	5.23847e-12	27.2128	19.2342	0.156194	1.67049e-08	2.46027e-17	---------------	no	no
cg21542881	19	39754717	NA	N_Shore	-4439	IL28A	0.00073112	8.63223e-05	2.46121e-17	0.000720035	0.000100405	7.42933e-13	17.6331	15.783	0.261045	2.35513e-08	2.46121e-17	++++++?+++++--+	no	no
cg00851028	1	234905772	NA	OpenSea	38382	LOC100506810	0.000497987	5.87995e-05	2.47013e-17	0.000514171	7.20827e-05	9.81548e-13	25.8691	18.8855	0.16937	1.88817e-08	2.47013e-17	+++++-+++++++-+	no	no
cg21321372	4	141264456	SCOC	OpenSea	-140	SCOC	-0.00116513	0.000137598	2.50364e-17	-0.00116513	0.000137598	2.50364e-17	0	7.24679	0.888989	0	2.50364e-17	-------?-----+-	no	yes
cg00826603	1	32231019	BAI2	S_Shore	-1371	BAI2	0.000516781	6.10324e-05	2.51096e-17	0.000530122	8.25016e-05	1.31348e-10	36.8336	22.1637	0.0753133	3.40575e-08	2.51096e-17	+++++-+++++++-+	no	no
cg19327213	19	47988783	KPTN	S_Shore	1245	LOC100505681	-0.000732412	8.6559e-05	2.64138e-17	-0.000732412	8.6559e-05	2.64138e-17	0	11.8238	0.620453	0	2.64138e-17	---+-+---------	no	no
cg11793449	17	76313872	NA	S_Shelf	38986	SOCS3	-0.000390534	4.6158e-05	2.65492e-17	-0.000382336	5.08663e-05	5.62696e-14	12.9819	16.0886	0.307993	4.93776e-09	2.65492e-17	---------------	no	no
cg26396492	20	19915762	RIN2	OpenSea	20	RIN2	0.000713373	8.43157e-05	2.6568e-17	0.000723991	0.000119677	1.45253e-09	42.5503	24.3691	0.0413308	8.23343e-08	2.6568e-17	+++++++++++++++	no	no
cg23901967	17	36890321	CISD3	S_Shelf	0	PCGF2	-0.000586287	6.92968e-05	2.66171e-17	-0.000586287	6.92968e-05	2.66171e-17	0	11.2561	0.66581	0	2.66171e-17	---------------	no	no
cg14553765	22	19513078	CLDN5	S_Shore	-218	CLDN5	0.000810623	9.58142e-05	2.66532e-17	0.000827931	0.000132819	4.55989e-10	40.2077	21.7419	0.0594918	9.04451e-08	2.66532e-17	++++++?++++++++	no	yes
cg19622662	1	167090972	DUSP27	Island	0	DUSP27	-0.000598863	7.07906e-05	2.68213e-17	-0.000602929	8.84593e-05	9.36774e-12	29.96	19.9886	0.130502	3.31029e-08	2.68213e-17	-------------+-	no	yes
cg07103722	6	31370532	MICA	N_Shore	-838	MICA	-0.000513152	6.06612e-05	2.6895e-17	-0.000516813	7.35486e-05	2.11292e-12	24.305	17.1742	0.191463	1.73029e-08	2.6895e-17	------------?-+	no	no
cg20712415	3	159570903	SCHIP1	OpenSea	0	SCHIP1	-0.00054349	6.42494e-05	2.69513e-17	-0.000537878	8.46735e-05	2.12013e-10	35.0802	18.4844	0.101756	3.01612e-08	2.69513e-17	---?--?------++	no	no
cg23615483	14	91866751	CCDC88C	OpenSea	0	CCDC88C	-0.000736281	8.70472e-05	2.7103e-17	-0.000700062	0.000101624	5.62802e-12	16.5564	16.7778	0.268213	2.41813e-08	2.7103e-17	-----+-------+-	no	no
cg22396959	1	57013771	PPAP2B	OpenSea	0	PPAP2B	-0.000649359	7.68224e-05	2.84585e-17	-0.000636522	8.71843e-05	2.8589e-13	16.0177	16.6702	0.274181	1.75728e-08	2.84585e-17	-----+---------	no	no
cg23925650	14	77507461	NA	OpenSea	7053	BC038792	-0.000617716	7.30972e-05	2.89758e-17	-0.000573372	9.72097e-05	3.67269e-09	34.4311	21.3516	0.0929562	4.40388e-08	2.89758e-17	---+----++---+-	no	no
cg12754982	6	160409942	IGF2R	OpenSea	0	IGF2R	-0.000668446	7.91084e-05	2.9194e-17	-0.000668446	7.91084e-05	2.9194e-17	0	6.08768	0.964233	0	2.9194e-17	---------------	no	no
cg26101485	8	142264769	NA	S_Shore	-544	SLC45A4	0.000943533	0.000111672	2.93469e-17	0.000943533	0.000111672	2.93469e-17	0	11.2255	0.668238	0	2.93469e-17	+++++++++++++++	no	no
cg23630423	17	1903022	RTN4RL1	S_Shore	-18154	BC040634	0.000773649	9.15658e-05	2.93553e-17	0.000775515	9.35925e-05	1.17037e-16	2.41129	14.3459	0.42427	3.28157e-09	2.93553e-17	+++++++++++++++	no	no
cg03546806	12	114297307	RBM19	OpenSea	0	RBM19	0.000742626	8.79076e-05	2.96828e-17	0.000742307	9.38147e-05	2.52309e-15	7.37503	14.0351	0.371377	9.12022e-09	2.96828e-17	++++++?++++++-+	no	no
cg14237301	16	28506477	APOB48R	N_Shelf	508	APOBR	0.000637308	7.54648e-05	3.03797e-17	0.000637308	7.54648e-05	3.03797e-17	0	8.37215	0.818539	0	3.03797e-17	+++++++++++++?+	no	no
cg13305823	6	29454557	MAS1L	OpenSea	-15	MAS1L	-0.00125747	9.3321e-05	2.20368e-41	-0.00124096	0.000146961	3.06361e-17	53.3408	21.432	0.0182746	1.15474e-07	3.06361e-17	-----??-----??-	yes	no
cg24678767	15	74902976	CLK3	N_Shelf	1910	AK095335	0.000454496	5.38285e-05	3.08236e-17	0.000455268	6.40649e-05	1.19142e-12	18.4162	17.1603	0.247738	1.06081e-08	3.08236e-17	+++++++++++++-+	no	no
cg15387123	9	139891058	CLIC3	S_Shore	-34	CLIC3	-0.000381165	4.5157e-05	3.14939e-17	-0.000364247	5.40684e-05	1.61946e-11	20.4062	17.5893	0.226131	8.4502e-09	3.14939e-17	--------------+	no	no
cg16306870	3	194868790	C3orf21	OpenSea	8387	XXYLT1	-0.00134485	0.000159342	3.17256e-17	-0.00130513	0.000175828	1.14719e-13	11.1158	15.7508	0.328827	5.04045e-08	3.17256e-17	---------------	no	yes
cg06939451	5	81043172	SSBP2	N_Shelf	0	SSBP2	-0.00109751	0.000130055	3.20588e-17	-0.00109751	0.000130055	3.20588e-17	0	8.01971	0.842314	0	3.20588e-17	--+--?---------	no	no
cg18474180	11	67979160	SUV420H1	N_Shore	1624	SUV420H1	-0.000553932	6.56547e-05	3.25453e-17	-0.00051276	8.7237e-05	4.15802e-09	30.8563	20.2477	0.122524	3.11043e-08	3.25453e-17	--+---------++-	no	yes
cg00119896	7	3083721	CARD11	OpenSea	-212	CARD11	-0.00037372	4.43007e-05	3.28438e-17	-0.000357181	5.21121e-05	7.1764e-12	15.3975	16.548	0.281067	5.86727e-09	3.28438e-17	--------------+	no	yes
cg11025743	2	220304438	SPEG	N_Shelf	-2334	SPEG	0.000618875	7.33746e-05	3.32717e-17	0.000603305	9.94845e-05	1.32515e-09	37.445	22.3803	0.0711307	5.03378e-08	3.32717e-17	+++++++++-+++-+	no	no
cg18816534	5	158385443	EBF1	OpenSea	0	EBF1	0.000911148	0.000108069	3.42311e-17	0.000923122	0.000125167	1.64192e-13	18.4059	15.9325	0.252793	3.85996e-08	3.42311e-17	++++++?++++++++	no	no
cg22163280	17	72423543	NA	N_Shelf	-4123	GPRC5C	0.000502708	5.96273e-05	3.43221e-17	0.00054572	8.3337e-05	5.81735e-11	38.8259	22.8855	0.0621583	3.55474e-08	3.43221e-17	+++++++++++++++	no	no
cg13941235	9	137270186	RXRA	OpenSea	-1070	MIR4669	-0.00133374	9.68169e-05	3.55835e-43	-0.00130453	0.000154744	3.45004e-17	54.8425	28.7881	0.00701417	1.66074e-07	3.45004e-17	------?------+-	yes	no
cg14161821	9	6955559	KDM4C	OpenSea	0	KDM4C	-0.000916037	0.000108673	3.47764e-17	-0.000887956	0.000124324	9.18162e-13	13.1545	16.1206	0.306066	2.92224e-08	3.47764e-17	------------+--	no	no
cg18796027	6	33375357	KIFC1	N_Shelf	0	KIFC1	-0.00056749	6.73238e-05	3.47853e-17	-0.00056749	6.73238e-05	3.47853e-17	0	7.06055	0.794159	0	3.47853e-17	-----??-----?--	no	no
cg08559712	20	16030674	MACROD2	OpenSea	0	MACROD2	-0.0007018	8.3259e-05	3.48303e-17	-0.0007018	8.3259e-05	3.48303e-17	0	11.3272	0.583427	0	3.48303e-17	-----?---------	no	no
cg11250194	11	61601937	FADS2	OpenSea	0	FADS2	-0.000681286	8.0838e-05	3.52238e-17	-0.000681286	8.0838e-05	3.52238e-17	0	8.45366	0.864379	0	3.52238e-17	---------------	no	no
cg16884222	11	65191531	NEAT1	S_Shore	1263	NEAT1	-0.000795992	9.44487e-05	3.52303e-17	-0.000795992	9.44487e-05	3.52303e-17	0	12.2238	0.588334	0	3.52303e-17	-------------+-	no	yes
cg06665453	17	73520759	TSEN54	N_Shore	0	TSEN54	-0.000517182	6.14003e-05	3.66592e-17	-0.000517182	6.14003e-05	3.66592e-17	0	11.9242	0.612391	0	3.66592e-17	---------------	no	no
cg02571874	3	12799985	TMEM40	OpenSea	823	TMEM40	-0.00132306	8.16404e-05	4.57971e-59	-0.00130114	0.000154496	3.70688e-17	66.7374	36.0766	0.000314937	1.85417e-07	3.70688e-17	------?------?-	yes	no
cg10153349	11	13983893	SPON1	N_Shore	-290	SPON1	0.000780846	9.27486e-05	3.79869e-17	0.000820833	0.000126397	8.35369e-11	36.9341	20.6134	0.0809363	7.44341e-08	3.79869e-17	+++++?+++++++-+	no	yes
cg12647970	6	3234297	NA	S_Shelf	0	AK096219	0.000828598	9.84401e-05	3.85341e-17	0.000828598	9.84401e-05	3.85341e-17	0	6.61987	0.920665	0	3.85341e-17	+++++?+++++++++	no	no
cg00307818	1	55463592	BSND	S_Shore	-1024	BSND	0.000711032	8.44775e-05	3.86846e-17	0.000751493	0.000119395	3.09055e-10	42.2051	22.4933	0.0481738	7.64132e-08	3.86846e-17	++++++?++++++-+	no	no
cg14935626	2	17776015	VSNL1	OpenSea	0	VSNL1	0.00061632	7.32316e-05	3.89443e-17	0.00061632	7.32316e-05	3.89443e-17	0	11.6501	0.634379	0	3.89443e-17	+++++++++++++++	no	no
cg06134964	3	52812033	ITIH1	OpenSea	432	ITIH1	-0.000859764	0.000102175	3.94145e-17	-0.000862709	0.00012147	1.22735e-12	24.931	14.6532	0.198931	4.28539e-08	3.94145e-17	-----??------?-	no	yes
cg23263226	17	78226839	SLC26A11	OpenSea	0	SLC26A11	-0.000837088	9.94818e-05	3.94628e-17	-0.000837088	9.94818e-05	3.94628e-17	0	7.80152	0.856286	0	3.94628e-17	------?------+-	no	no
cg10547843	7	99601692	NA	OpenSea	10104	AZGP1P1	-0.000504418	5.99586e-05	4.00458e-17	-0.000501544	7.97237e-05	3.15378e-10	35.0896	21.5682	0.0879332	3.036e-08	4.00458e-17	--------------+	no	no
cg17801546	1	167090974	DUSP27	Island	0	DUSP27	-0.000715133	8.504e-05	4.12207e-17	-0.0007283	0.000105827	5.90149e-12	30.0705	20.0202	0.129507	4.79128e-08	4.12207e-17	-------------+-	no	yes
cg23838005	17	74868604	MGAT5B	S_Shore	-124	MGAT5B	-0.000757727	9.01078e-05	4.13134e-17	-0.000757727	9.01078e-05	4.13134e-17	0	11.7168	0.46868	0	4.13134e-17	-----??--------	no	yes
cg21548340	11	2241518	NA	OpenSea	47150	MIR4686	0.000785469	9.3414e-05	4.15385e-17	0.000755489	0.000135908	2.71561e-08	40.8132	21.9644	0.0559165	9.13458e-08	4.15385e-17	+++++?++++-++-+	no	yes
cg24013589	11	65196222	NA	OpenSea	0	NEAT1	-0.000928938	0.000110478	4.15932e-17	-0.000898042	0.000131806	9.53393e-12	21.0804	15.2053	0.230399	4.49335e-08	4.15932e-17	-----+?-------?	no	yes
cg10394788	9	124360547	DAB2IP	Island	0	DAB2IP	0.000557233	6.62733e-05	4.16653e-17	0.000541344	8.1958e-05	3.97152e-11	23.2393	16.9358	0.202257	2.01279e-08	4.16653e-17	+++-++?++++++-+	no	no
cg27642528	10	88814651	GLUD1	OpenSea	0	GLUD1	-0.000522225	6.21142e-05	4.1884e-17	-0.000517446	7.80459e-05	3.35634e-11	27.6562	16.5875	0.165785	2.01436e-08	4.1884e-17	-----??------++	no	no
cg11789681	15	74046708	NA	S_Shore	-2892	C15orf59	0.00059918	7.12739e-05	4.2161e-17	0.00059918	7.12739e-05	4.2161e-17	0	11.9213	0.612619	0	4.2161e-17	+++++++++++++-+	no	no
cg05778494	1	155165346	NA	S_Shore	32	THBS3	0.000643215	7.65275e-05	4.27787e-17	0.000572901	9.92175e-05	7.73215e-09	29.7671	19.9337	0.132246	3.96333e-08	4.27787e-17	++++++++++++--+	no	no
cg25150878	3	13520921	HDAC11	Island	-302	HDAC11	-0.000534554	6.3606e-05	4.30979e-17	-0.000514982	0.000104086	7.51126e-07	48.4508	25.2186	0.0216029	5.8846e-08	4.30979e-17	---+--?------+-	no	no
cg25415695	5	134828036	NA	S_Shore	-39947	TIFAB	0.000751642	8.94488e-05	4.35051e-17	0.000751642	8.94488e-05	4.35051e-17	0	11.7834	0.623693	0	4.35051e-17	+++++++++++++-+	no	yes
cg14519777	7	101465705	CUX1	OpenSea	0	CUX1	-0.000471186	5.6074e-05	4.35458e-17	-0.000424602	8.02405e-05	1.21236e-07	41.6198	23.9807	0.0460684	3.53493e-08	4.35458e-17	-----+-----++--	no	no
cg03317045	1	175161069	KIAA0040	N_Shore	880	KIAA0040	-0.00053089	6.3188e-05	4.39894e-17	-0.000538127	9.28358e-05	6.76959e-09	44.6594	25.2979	0.0317381	5.05945e-08	4.39894e-17	-----------+--+	no	no
cg24460126	1	179713828	FAM163A	Island	1531	FAM163A	0.00152908	0.000182009	4.42192e-17	0.00152908	0.000182009	4.42192e-17	0	9.82955	0.774536	0	4.42192e-17	+++++++++++++++	no	yes
cg15175129	12	65672052	MSRB3	N_Shore	-370	MSRB3	-0.000633124	7.53771e-05	4.48703e-17	-0.000633124	7.53771e-05	4.48703e-17	0	12.4855	0.567373	0	4.48703e-17	-------------++	no	yes
cg06832008	6	105401339	NA	S_Shore	-3583	LIN28B	0.000472632	5.62705e-05	4.49238e-17	0.000480165	8.07354e-05	2.72451e-09	42.4348	20.8459	0.0526824	3.20956e-08	4.49238e-17	++++++??+++++++	no	no
[truncated: 6,901 more rows]

## Sheet: Table S4
Table S4. Bonferroni-significant CpGs from the meta-analysis on the association between continuous gestational age (all births model) and offspring DNA methylation at birth adjusted for estimated cell counts.
CpGID	Chromosome	Genomic coordinates	Gene (Illumina annotation)	Relation to Island	Distance to Nearest gene	UCSC_KnownGene	Coefficient FE	SE FE	PVALUE FE	Coefficient RE	SE RE	PVALUE RE	I_SQUARE	Q	PVALUE_Q	TAU_SQUARE	PVALUE FE_RE	Direction of effect in each cohort	I_SQUARE> 50
cg02017450	10	10631670		OpenSea	194731	SFTA1P	-0.0025	0.000109	3.58e-117	-0.00247058	0.0001588	1.41e-54	47.2323	30.3216	0.0164044	1.85e-07	3.58e-117	------?-----------	no
cg21374307	3	159547539	SCHIP1	OpenSea	-10110	SCHIP1	-0.00184	8.34e-05	1.62e-107	-0.00187577	0.000124994	6.62e-51	48.2616	28.992	0.0161228	1.08e-07	1.62e-107	-----?--------?---	no
cg03048432	14	51290751	NIN;NIN;NIN;NIN	OpenSea	0	NIN	-0.00158	7.3e-05	2.46e-103	-0.00156295	9.15e-05	2.3e-65	30.2682	24.3791	0.109495	4.28e-08	2.46e-103	------------------	no
cg05581878	3	159886981		OpenSea	0	AK097161	-0.00121	5.64e-05	7.69e-102	-0.00118617	8.14e-05	4.74e-48	48.9758	31.3577	0.0121085	5.26e-08	7.69e-102	------?-----------	no
cg13139542	2	8242815		OpenSea	0	LINC00299	0.000915	4.3e-05	1.06e-100	0.000919129	6.22e-05	2.2e-49	46.1023	29.6859	0.019701	2.76e-08	1.06e-100	++++++?+++++++++++	no
cg26916780	15	64889554	ZNF609	OpenSea	0	ZNF609	-0.00119	5.73e-05	3.07e-95	-0.00116825	8.38e-05	3.29e-44	49.8383	31.8968	0.0103135	5.63e-08	3.07e-95	------?-----------	no
cg17178761	17	55682851	MSI2;MSI2	OpenSea	0	MSI2	-0.00134	6.51e-05	1.2e-93	-0.00132317	8.96e-05	2.16e-49	39.8159	28.2466	0.0421374	5.2e-08	1.2e-93	------------------	no
cg09476997	16	2087932	SLC9A3R2;SLC9A3R2	N_Shore	0	SLC9A3R2	0.002004	9.97e-05	6.51e-90	0.0019839	0.000144967	1.24e-42	47.1772	32.1831	0.0142787	1.64e-07	6.51e-90	++++++++++++++++++	no
cg17950169	1	226067900	TMEM63A	N_Shore	0	TMEM63A	-0.00094	4.67e-05	1.09e-89	-0.000934939	4.93e-05	4.12e-80	6.42377	18.167	0.378379	2.81e-09	1.09e-89	------------------	no
cg16140253	1	110166563	AMPD2;AMPD2;AMPD2	S_Shelf	-90	AMPD2	-0.00086	4.41e-05	1.6e-85	-0.0008469	6.53e-05	1.79e-38	47.1026	32.1377	0.014466	3.22e-08	1.6e-85	------------------	no
cg04999352	11	63304614	RARRES3	OpenSea	342	RARRES3	-0.00117	5.99e-05	6.23e-85	-0.00114929	7.17e-05	7.47e-58	23.8849	21.0208	0.177713	1.98e-08	6.23e-85	------?-----------	no
cg05840541	22	50482925	TTLL8	N_Shore	14894	MLC1	-0.00117	5.99e-05	1.03e-84	-0.00116001	7.1e-05	4.61e-60	23.3396	18.2624	0.195092	1.69e-08	1.03e-84	-----??-------?---	no
cg00186909	12	93129288	PLEKHG7	OpenSea	-976	PLEKHG7	-0.00117	6.03e-05	2.49e-84	-0.00113828	8.64e-05	1.36e-39	45.0928	29.1401	0.0230084	5.23e-08	2.49e-84	------?-----------	no
cg07042014	14	24783620	LTB4R;LTB4R;LTB4R	N_Shore	-285	LTB4R	-0.00088	4.52e-05	4.46e-84	-0.000863427	5.59e-05	6.68e-54	29.3735	24.0703	0.117538	1.56e-08	4.46e-84	------------------	no
cg16536330	8	29957344	LEPROTL1;LEPROTL1	S_Shelf	0	LEPROTL1	-0.00074	3.8e-05	5.33e-84	-0.00072658	4.95e-05	8.4e-49	28.1473	20.8761	0.140836	9.68e-09	5.33e-84	-----?--------?---	no
cg21990144	2	201726666	CLK1;CLK1;CLK1;CLK1	N_Shelf	0	CLK1	-0.00115	5.96e-05	4.79e-83	-0.00114268	6.99e-05	5.16e-60	21.4455	21.641	0.198921	1.79e-08	4.79e-83	------------------	no
cg01787084	16	87371097	FBXO31;FBXO31	S_Shelf	0	FBXO31	-0.00187	9.79e-05	3.26e-81	-0.00182704	0.000141854	5.85e-38	44.2732	28.7115	0.0259556	1.35e-07	3.26e-81	-----?------------	no
cg16639691	13	28597227	FLT3	OpenSea	0	FLT3	0.001071	5.62e-05	5.26e-81	0.00106127	8.27e-05	1.19e-37	48.8133	33.2117	0.010595	5.56e-08	5.26e-81	++++++++++++++++++	no
cg13036381	3	159942495	LOC401097	N_Shore	-927	C3orf80	0.002524	0.000133	1.54e-80	0.00242609	0.000176126	3.62e-43	35.6743	26.428	0.0670075	1.82e-07	1.54e-80	++++++++++++++++++	no
cg08620426	16	29607030		S_Shore	-321	LOC440354	-0.00182	9.6e-05	1.78e-80	-0.00178919	0.000128886	8.15e-44	39.3761	23.0932	0.05877	9.21e-08	1.78e-80	-----??-------?---	no
cg04213841	13	49792685		N_Shore	-1788	MLNR	0.002445	0.000129	2.84e-80	0.00235933	0.000190214	2.5e-35	47.6523	30.5649	0.0152842	2.66e-07	2.84e-80	+++++?++++++++++++	no
cg10870160	17	17695459	RAI1	N_Shelf	0	RAI1	-0.00084	4.42e-05	5.63e-80	-0.000837808	4.56e-05	2.87e-75	4.38124	17.7789	0.402914	1.65e-09	5.63e-80	------------------	no
cg20072118	12	52653637		S_Shore	-1466	AK300121	-0.00135	7.16e-05	3.69e-79	-0.0013365	0.000104421	1.66e-37	48.4343	32.9677	0.0113784	8.85e-08	3.69e-79	------------------	no
cg13641317	3	127255552		OpenSea	251	BX537548	-0.00111	5.91e-05	5.14e-79	-0.00109782	7.9e-05	6.8e-44	36.909	26.9452	0.0588766	3.79e-08	5.14e-79	------------------	no
cg27471246	21	39776434	ERG;ERG;ERG;ERG	OpenSea	-803	ERG	-0.00108	5.75e-05	9.88e-79	-0.00109403	7.57e-05	2.13e-47	35.3792	24.7598	0.0741726	3.18e-08	9.88e-79	--------------?---	no
cg18503234	11	68847839	TPCN2	N_Shelf	524	TPCN2	-0.00089	4.73e-05	9.97e-79	-0.000882111	6.18e-05	2.88e-46	34.7558	24.5233	0.0786827	2.08e-08	9.97e-79	------?-----------	no
cg16545105	5	76248749	CRHBP;CRHBP	N_Shore	70	CRHBP	-0.00131	7.06e-05	8.58e-77	-0.00128023	0.000104627	1.99e-34	49.3382	33.5558	0.00957591	8.98e-08	8.58e-77	-----------------+	no
cg14387452	9	20512334	MLLT3	OpenSea	-9994	MIR4474	-0.00081	4.37e-05	2.9e-76	-0.000808174	6.01e-05	2.96e-41	40.8367	28.7341	0.0370585	2.43e-08	2.9e-76	-----------------+	no
cg13856340	9	127888818	SCAI;SCAI	OpenSea	0	SCAI	-0.00122	6.6e-05	5.86e-76	-0.00117583	9.75e-05	1.67e-33	49.2934	33.5262	0.00966001	7.81e-08	5.86e-76	------------------	no
cg10623219	12	52242807		S_Shore	-17106	FIGNL2	0.001021	5.54e-05	6.88e-76	0.000970668	8.23e-05	3.88e-32	49.4752	31.6676	0.0110438	5.28e-08	6.88e-76	++++++?+++++++++++	no
cg00153101	1	2431753	PLCH2	N_Shore	1571	PLCH2	-0.00101	5.49e-05	2.79e-75	-0.000986459	8.12e-05	5.66e-34	48.6226	33.0885	0.0109842	5.3e-08	2.79e-75	------------------	no
cg21574271	4	96051461	BMPR1B	OpenSea	0	BMPR1B	-0.00128	6.96e-05	6.07e-75	-0.00123283	0.000102429	2.3e-33	48.7602	31.2257	0.0125904	8.1e-08	6.07e-75	------?-----------	no
cg13078421	19	2624622	GNG7	S_Shore	17213	BC022568	-0.00112	6.15e-05	2.11e-74	-0.00108003	8.83e-05	2.08e-34	46.167	29.7216	0.0195007	5.68e-08	2.11e-74	------?-----------	no
cg09333580	20	31606541	BPIL1	OpenSea	0	BPIFB2	-0.00075	4.09e-05	2.21e-74	-0.000727125	5.99e-05	7.03e-34	48.3513	30.9785	0.0135415	2.74e-08	2.21e-74	------?----------+	no
cg08731696	1	59280489		Island	0	LOC100131060	0.001664	9.15e-05	5.38e-74	0.00164421	0.000115417	4.75e-46	32.7971	23.8085	0.0937713	7.07e-08	5.38e-74	++++++?+++++++++++	no
cg10575219	7	105313992	ATXN7L1;ATXN7L1	OpenSea	0	ATXN7L1	-0.00119	6.59e-05	2.94e-73	-0.00115725	9.65e-05	4.05e-33	49.9532	31.9701	0.0100897	7.52e-08	2.94e-73	------?----------+	no
cg08534147	3	48471771	PLXNB1;PLXNB1	S_Shore	-311	PLXNB1	-0.00078	4.33e-05	4.36e-73	-0.000782753	4.33e-05	4.36e-73	0	13.4136	0.708088	0	4.36e-73	------------------	no
cg26983198	11	1952756	TNNT3;TNNT3;TNNT3;TNNT3	S_Shelf	0	TNNT3	-0.0012	6.67e-05	1.32e-72	-0.00115674	9.65e-05	3.88e-33	45.6479	29.4377	0.0211465	6.57e-08	1.32e-72	--------------?---	no
cg14479136	9	139222701	GPSM1;GPSM1;LOC26102	OpenSea	770	GPSM1	-0.00087	4.89e-05	3.85e-70	-0.000849625	6.94e-05	1.9e-34	45.2566	31.054	0.0196725	3.64e-08	3.85e-70	------------------	no
cg05059607	17	65488100	PITPNC1;PITPNC1	OpenSea	0	PITPNC1	-0.00168	9.48e-05	6.49e-70	-0.00167097	0.000125893	3.32e-40	37.1619	27.0536	0.0572859	9.81e-08	6.49e-70	------------------	no
cg00151922	20	10652103	JAG1	N_Shore	0	JAG1	-0.00072	4.06e-05	6.51e-70	-0.000703716	5.84e-05	1.79e-33	43.1026	29.8783	0.0272361	2.35e-08	6.51e-70	------------------	no
cg20593826	1	59280370		Island	0	LOC100131060	0.001647	9.34e-05	1.25e-69	0.00161689	0.000133056	5.6e-34	45.2216	29.2086	0.022567	1.26e-07	1.25e-69	++++++?+++++++++++	no
cg14019746	9	116104416		S_Shore	-1796	WDR31	-0.00166	9.44e-05	4.5e-69	-0.00161183	0.000142159	8.48e-30	47.7472	22.9653	0.0280223	1.11e-07	4.5e-69	----???-----?-?---	no
cg16767506	7	142494244		N_Shore	-1	TCRVB	-0.00145	8.24e-05	5.19e-69	-0.00145512	0.000123027	2.81e-32	48.769	33.183	0.0106844	1.2e-07	5.19e-69	------------------	no
cg18214661	8	17471997	PDGFRL	OpenSea	0	PDGFRL	-0.00138	7.84e-05	5.74e-69	-0.00131586	0.000112309	1.05e-31	45.9792	31.4694	0.0175002	9.68e-08	5.74e-69	-----------------+	no
cg15948030	6	31760825	VARS	N_Shelf	0	VARS	-0.00075	4.28e-05	7.46e-69	-0.000736874	6.27e-05	7.35e-32	47.9334	30.7299	0.0145654	2.95e-08	7.46e-69	----------+-?-----	no
cg03226666	6	124151503	NKAIN2	OpenSea	0	NKAIN2	-0.00103	5.9e-05	9.02e-69	-0.00102977	7.02e-05	1.09e-48	22.7935	20.7236	0.189379	1.8e-08	9.02e-69	-----?------------	no
cg21932231	2	36668864	CRIM1	OpenSea	0	CRIM1	-0.00125	7.18e-05	3.13e-68	-0.00124831	0.000103712	2.29e-33	46.468	31.7567	0.01613	8.29e-08	3.13e-68	------------------	no
cg17936572	3	35706114	ARPP-21	OpenSea	-15001	ARPP21	-0.00126	7.25e-05	5.21e-68	-0.00123664	0.000103094	3.77e-33	45.2716	31.0625	0.0196257	8.02e-08	5.21e-68	------------------	no
cg05877497	2	66667946	MEIS1	OpenSea	684	MEIS1	-0.00098	5.65e-05	1.97e-67	-0.000933023	8.43e-05	1.68e-28	48.1308	32.7748	0.0120355	5.55e-08	1.97e-67	------------------	no
[truncated: 17,045 more rows]

## Sheet: Table S5
Table S5. Gene regions that had at least three consecutive Bonferroni significant CpG sites from the countinous gestational age analyses (no complications model).
[truncated: 340 more rows]

[truncated: 11 more sheets: Table S6, Table S7, Table S8, Table S9, Table S10, Table S11, Table S12, Table S13, Table S14, Table S15, Table S16]
